# Supplementary material for: Adaptive model to support business process reengineering
Source: PeerJ Comput Sci. 2021 Apr 29;7:e505. doi: 10.7717/peerj-cs.505 (PMC8093952; doi:10.7717/peerj-cs.505)
Supplement: Supplemental Information 1 [file peerj-cs-07-505-s001.csv]

@relation Assoc_Rules
@attribute Qa2{M	F}
@attribute Qa3{LBD	BD	HBD}
@attribute Qa4{D.G	First.DS	Second.DS	Third.DS	Fourth.DS	S.R}
@attribute Qa5{L.five	Five-Ten	O.Ten}
@attribute Qb1{SD	D	N	A	SA}
@attribute Qb2{SD	D	N	A	SA}
@attribute Qb3{SD	D	N	A	SA}
@attribute Qb4{SD	D	N	A	SA}
@attribute Qb5{SD	D	N	A	SA}
@attribute Qb6{SD	D	N	A	SA}
@attribute Qb7{SD	D	N	A	SA}
@attribute Qb8{SD	D	N	A	SA}
@attribute Qb9{SD	D	N	A	SA}
@attribute Qb10{SD	D	N	A	SA}
@attribute Qb11{SD	D	N	A	SA}
@attribute Qb12{SD	D	N	A	SA}
@attribute Qb13{SD	D	N	A	SA}
@attribute Qb14{SD	D	N	A	SA}
@attribute Qb15{SD	D	N	A	SA}
@attribute Qb16{SD	D	N	A	SA}
@attribute Qb17{SD	D	N	A	SA}
@attribute Qb18{SD	D	N	A	SA}
@attribute Qb19{SD	D	N	A	SA}
@attribute Qb20{SD	D	N	A	SA}
@attribute Qb21{SD	D	N	A	SA}
@attribute Qb22{SD	D	N	A	SA}
@attribute Qb23{SD	D	N	A	SA}
@attribute Qb24{SD	D	N	A	SA}
@attribute Qb25{SD	D	N	A	SA}
@attribute Qb26{SD	D	N	A	SA}
@attribute Qb27{SD	D	N	A	SA}
@attribute Qb28{SD	D	N	A	SA}
@attribute Qb29{SD	D	N	A	SA}
@attribute Qb30{SD	D	N	A	SA}
@attribute Qb31{SD	D	N	A	SA}
@attribute Qb32{SD	D	N	A	SA}
@attribute Qb33{SD	D	N	A	SA}
@attribute Qc1{SD	D	N	A	SA}
@attribute Qc2{SD	D	N	A	SA}
@attribute Qc3{SD	D	N	A	SA}
@data
F	HBD	Third.DS	O.Ten	SA	D	SD	SD	SA	SA	D	SD	SD	A	N	A	N	SD	A	A	N	A	SD	SD	N	SD	N	SD	SD	SA	A	A	A	A	SD	SD	SD	SD	D	SD
M	BD	Fourth.DS	O.Ten	SA	D	A	SD	SA	SA	D	SD	A	A	N	A	N	SD	A	SD	SD	A	N	SD	SA	SD	SD	SD	A	SA	SD	SD	A	A	SD	SD	SD	SD	N	SD
F	LBD	Third.DS	Five-Ten	SA	A	A	SA	SA	A	SA	A	D	SD	SA	SA	N	SD	A	SD	SD	A	SD	SD	D	SD	SD	SD	D	SA	D	SA	SA	SD	SD	D	SD	SD	SD	SD
F	BD	Third.DS	Five-Ten	A	A	SD	SD	D	SA	D	A	A	D	D	A	D	SD	D	SD	D	A	A	N	D	SD	SD	D	A	SA	D	SD	A	D	SD	SD	SD	SD	D	SD
M	LBD	Third.DS	Five-Ten	SA	A	SA	SD	SA	A	N	SA	SD	SD	SA	A	SA	SD	SA	SD	SD	SA	SA	SD	SA	A	D	SA	A	SA	A	SD	A	D	SD	A	SA	SD	SD	SD
M	BD	Third.DS	O.Ten	SA	SA	A	SD	SA	SA	A	A	A	SD	N	A	N	SD	A	SD	SD	A	SD	SD	D	A	D	SD	A	SA	D	SD	A	A	SD	SD	SD	SD	A	SD
M	LBD	Third.DS	Five-Ten	SA	SA	SD	SA	SA	A	D	A	D	SD	D	N	D	SD	D	N	SD	A	N	SD	D	SD	D	SD	A	SA	SD	A	A	D	SD	D	SD	SD	SD	SD
M	BD	Third.DS	Five-Ten	A	A	A	SD	N	SA	A	SD	SD	N	D	N	SA	SD	D	SD	SD	A	SD	SD	D	SD	D	SD	A	SA	SD	SD	SA	A	SD	SD	SD	SD	SD	D
M	LBD	Fourth.DS	O.Ten	A	A	N	SD	SA	SA	D	A	A	N	SD	A	D	SD	D	SD	SD	A	SD	SD	D	SD	SD	SD	D	N	D	SD	A	A	SD	D	SD	SD	SD	D
F	BD	Third.DS	O.Ten	SA	SA	SD	SD	SA	A	N	SD	A	D	D	SD	D	SD	D	D	D	A	SD	SD	D	SD	A	SD	A	SA	A	SD	SA	A	SD	SD	SD	SD	SD	D
M	LBD	Third.DS	O.Ten	SA	SA	SD	SD	SA	SA	SA	SA	SD	SD	D	A	SA	SD	SA	SD	SD	A	SD	SD	A	SD	SA	SD	A	SA	SD	SD	SA	D	SD	SD	SA	SD	SD	D
M	HBD	First.DS	O.Ten	SA	SA	N	SD	SA	A	SD	SD	SD	SD	SD	A	A	SD	N	SD	SD	A	N	SD	D	SA	D	SD	D	A	SD	SD	SA	SA	SD	SD	SD	SD	SA	D
M	BD	Second.DS	O.Ten	A	SA	SD	A	SA	SA	A	SD	SD	SD	SD	A	D	A	A	SD	SD	A	SD	SD	D	SD	SD	SD	D	SA	SD	A	SA	D	SD	SD	A	SD	A	D
M	LBD	First.DS	O.Ten	A	A	SD	A	SA	SA	D	SD	SD	SD	SD	A	D	SD	A	SD	SD	A	SD	SD	A	SD	SD	SD	D	SA	D	SD	SA	D	SD	SD	SD	SD	SD	D
M	BD	S.R	O.Ten	A	SA	SD	A	SA	SA	A	SD	SD	SD	SD	A	D	SD	A	SD	SD	A	SD	SD	D	A	SD	SD	D	SA	D	SD	SA	D	SD	A	SA	A	A	D
M	BD	Second.DS	Five-Ten	SA	A	A	A	SA	SA	D	SD	SD	D	SA	A	N	D	D	SD	D	A	N	SD	D	SD	SD	D	D	SA	SD	SD	SA	A	SD	A	SD	A	SD	D
F	LBD	Third.DS	O.Ten	A	SA	A	A	SA	SA	N	SD	A	N	A	N	D	SD	N	N	SD	A	N	SD	D	A	D	D	D	A	D	SD	N	A	SD	D	SD	A	SD	D
F	BD	Second.DS	L.five	A	SA	N	A	N	A	A	SD	SD	SD	SD	A	A	SD	A	SD	SD	A	SD	SD	A	SD	SD	SD	D	N	A	A	SA	A	SD	A	A	A	SD	D
M	BD	S.R	Five-Ten	SA	SA	A	A	SA	SA	SA	A	A	SD	SA	A	N	SA	A	SD	SD	A	N	SD	SA	A	D	SD	D	SA	D	SD	SA	A	SD	A	SD	A	SA	D
M	BD	Second.DS	Five-Ten	SA	SA	A	A	SA	N	SA	A	SD	SD	SA	SA	N	SA	A	SD	SD	A	SD	SD	SD	SD	SD	SD	SA	SA	SD	SD	SA	A	SD	SA	SD	A	SD	D
M	LBD	Third.DS	O.Ten	SA	SA	N	A	N	N	N	SD	D	N	SD	N	N	N	N	N	SD	A	N	SD	A	A	A	SD	D	SA	D	SD	SA	D	SD	A	SD	A	A	D
M	BD	Third.DS	Five-Ten	SA	SA	SD	A	SA	A	SA	SA	SD	SD	A	SA	A	SA	SA	SD	SD	A	N	SD	A	SA	SD	D	A	A	SD	SD	SA	SA	SD	A	SD	A	SA	SD
M	LBD	Second.DS	L.five	A	SA	SD	D	SA	SA	D	SD	SA	SD	SA	A	SA	SA	SA	SD	SD	A	SD	SD	SD	D	SD	SD	D	N	SD	SD	SA	A	SD	A	A	A	D	SD
F	BD	Third.DS	Five-Ten	A	A	A	A	N	SA	D	SA	SA	A	N	SA	D	D	D	D	SD	D	SD	D	SD	SD	D	SD	SA	SA	SD	SD	SA	D	SD	A	A	A	SD	SD
F	LBD	Third.DS	L.five	A	SA	A	A	A	SA	SA	A	SD	A	N	SA	SA	SA	SA	SA	SA	A	SD	SD	SD	SD	SD	SD	A	SA	SD	D	A	A	SD	A	SD	A	SD	SD
M	BD	Third.DS	Five-Ten	SA	SA	SD	A	D	SA	A	SD	D	D	N	A	A	SD	D	SD	SA	A	SD	A	A	SD	A	SD	A	A	SD	A	SA	A	SD	A	SD	A	SD	SD
M	BD	Third.DS	Five-Ten	A	A	SA	A	A	SA	SA	SD	SA	A	N	A	D	D	D	SD	SD	SA	N	D	SD	SD	D	SD	A	SA	SD	SD	A	A	SD	A	D	A	SD	SD
F	LBD	Fourth.DS	L.five	A	A	A	A	A	SA	SA	SD	A	A	SA	A	SA	SD	N	SA	SD	D	N	D	SD	SD	SD	SD	A	SA	D	A	A	A	SD	A	SD	A	D	SD
F	LBD	Third.DS	L.five	SA	SA	SD	D	SA	SA	SA	SD	A	A	D	N	N	SD	N	SD	SD	D	SD	D	A	SD	SD	SD	D	N	D	SD	SA	A	SD	A	SD	A	SA	SD
F	LBD	Third.DS	L.five	SA	SA	A	A	N	A	N	SD	SA	SD	D	N	D	D	D	SD	SD	D	D	D	SD	SD	D	SD	A	SA	SA	SD	SA	D	SD	A	D	A	D	SD
M	LBD	Third.DS	L.five	SA	SA	N	A	A	SA	SA	SD	SD	SD	SD	A	D	SD	D	SA	SD	A	SD	SD	D	SD	D	SD	D	SA	D	SD	A	A	SD	A	SD	A	A	SD
M	BD	Third.DS	Five-Ten	A	SA	SD	A	D	SA	SA	A	SD	D	SD	SD	N	SD	A	SD	SD	A	SD	SD	SD	D	SD	D	A	N	SD	D	SA	D	SD	A	SD	A	D	D
M	LBD	Third.DS	L.five	SA	A	SD	D	A	A	SA	SA	SD	A	A	A	D	SD	D	SD	SD	A	SD	SD	SD	SD	D	SD	A	A	D	SD	A	A	SD	D	D	A	SD	D
M	LBD	Third.DS	L.five	A	SA	N	D	A	A	SA	SD	SD	A	A	A	D	SD	D	SD	SD	A	D	SD	SD	SD	A	SD	A	SA	SA	SD	A	SA	SD	A	SD	A	SD	D
M	BD	Fourth.DS	Five-Ten	SA	A	SD	A	D	SA	A	SD	SD	A	A	A	D	SD	D	SD	SD	A	SD	SD	SD	D	SD	D	D	A	D	SA	SA	SA	SD	A	SA	A	D	D
F	HBD	Third.DS	O.Ten	SA	A	SD	D	D	SA	A	SD	A	A	A	A	SA	SA	SA	SD	D	D	SD	D	SD	D	D	D	A	SA	SD	D	SA	D	SD	A	SD	A	D	D
M	BD	Third.DS	Five-Ten	SA	A	SD	A	A	SA	A	SD	SD	A	SD	A	A	SD	A	SD	N	D	N	SD	SA	SD	SA	SD	A	SA	SA	A	A	D	SD	A	SA	A	SA	D
F	LBD	Fourth.DS	L.five	SA	SA	A	A	SA	SA	D	A	A	D	A	A	N	N	N	A	SD	A	SD	SD	SD	D	D	SD	SA	A	SD	SA	SA	D	SD	A	SD	A	D	D
F	HBD	Third.DS	O.Ten	SA	SA	A	A	SA	SA	SA	SD	SD	SD	SD	N	SA	SA	SA	N	SD	SD	SD	SD	A	SD	A	A	A	A	D	SD	A	D	SD	A	SD	A	SD	D
M	HBD	Third.DS	O.Ten	A	A	N	A	N	A	A	A	SA	A	SA	A	SA	SD	SA	N	SD	SD	SD	SD	SD	SD	SD	SD	A	N	SA	SD	SA	A	SD	A	SD	D	SD	D
M	LBD	Third.DS	L.five	A	A	A	D	SA	SA	SA	A	SD	A	A	A	N	SD	N	N	N	SD	N	SD	SD	SD	D	D	A	SA	SD	SD	A	A	SD	A	SD	D	D	D
F	BD	Fourth.DS	Five-Ten	SA	SA	A	A	SA	SA	SA	A	D	A	SA	SA	D	SD	A	A	SD	SA	SD	SD	A	D	SD	N	SA	SA	A	A	SA	A	SD	A	SD	D	SD	D
F	HBD	Third.DS	O.Ten	SA	SA	N	A	N	SA	SA	SD	SD	SD	A	N	SA	SA	D	A	SD	SD	SD	SD	SA	D	SD	SD	A	A	SD	SD	SA	A	SD	A	SD	D	A	D
M	BD	Third.DS	Five-Ten	SA	SA	SD	A	SA	A	SA	SA	SD	A	SD	SA	A	SD	A	SD	N	SD	N	SD	SD	SD	D	D	A	A	SD	D	A	N	SD	A	SD	D	SA	D
M	HBD	Third.DS	O.Ten	A	SA	SA	A	SA	SA	D	A	SA	SD	SA	N	SA	SA	SA	N	SD	SD	SD	SD	SD	SD	SD	SA	A	SA	SA	SD	SA	SA	SD	SA	D	D	SD	D
M	BD	Third.DS	Five-Ten	SA	A	A	A	N	A	A	A	N	SD	SD	N	D	D	D	SD	SD	D	SD	D	SD	SD	SA	N	D	SA	SD	A	SA	N	SD	A	SD	D	A	D
F	BD	Third.DS	Five-Ten	SA	SA	A	N	SA	SA	SA	SD	SD	A	SD	N	SA	SA	SA	SA	SD	A	SD	SD	SD	SD	SA	SD	D	SA	SD	SD	A	A	SD	A	SA	D	SD	D
F	BD	Third.DS	Five-Ten	SA	SA	SD	N	SA	SA	SA	SD	SD	N	SD	N	A	SD	SD	N	SD	SA	SD	SD	SA	N	D	SD	A	A	SD	SD	SA	SA	D	N	SD	D	SA	D
F	BD	Third.DS	Five-Ten	SA	SA	N	A	SA	SA	SA	A	SD	N	SD	D	D	D	SD	D	SD	SA	N	D	SD	N	SD	N	A	SA	SD	D	D	SA	D	A	SD	D	SA	SD
F	LBD	Fourth.DS	O.Ten	SA	A	A	D	SA	A	D	A	SD	SD	SA	SD	SD	SD	N	SD	SD	SD	SD	SD	SD	A	D	SD	A	SA	SD	D	A	N	D	A	SD	D	A	SD
M	BD	Third.DS	O.Ten	A	SA	N	A	SA	A	SA	SD	SD	N	D	N	N	N	N	SD	SD	SD	D	D	D	N	SD	D	SA	N	SD	SD	A	A	D	A	SA	D	SA	SD
F	HBD	Third.DS	Five-Ten	A	SA	A	A	N	SA	D	SD	A	N	D	SA	D	D	SD	SD	SD	SA	SA	SD	SA	N	SD	SD	D	SA	SA	SD	SA	N	D	N	SD	D	A	SD
F	BD	Third.DS	Five-Ten	A	SA	N	A	SA	SA	A	SD	SA	A	N	SD	D	SD	SD	SD	SD	SD	A	SD	D	D	SD	A	A	SA	SD	SD	A	N	D	N	SD	D	SA	SD
M	LBD	Third.DS	Five-Ten	SA	SA	A	A	SA	SA	D	SA	SA	A	N	N	N	SD	A	A	SD	SD	D	D	D	SD	SD	SD	A	SA	SD	SD	SA	A	D	N	SD	D	SA	SD
F	BD	Third.DS	O.Ten	SA	A	N	A	N	A	D	SD	N	A	A	SD	D	N	SD	SD	SA	D	SD	SD	SD	A	SD	SD	A	A	A	SD	SD	N	D	A	SD	D	SA	SD
M	LBD	Third.DS	Five-Ten	SA	A	A	A	SD	SA	A	SD	SD	A	A	SA	D	SD	SD	SD	D	SD	N	SD	SD	A	D	SD	SA	A	SD	D	A	SA	D	SA	SA	D	A	SD
M	BD	Fourth.DS	Five-Ten	SA	SA	A	N	A	A	SA	A	D	SD	A	SA	D	SD	SD	SD	D	SD	D	D	SD	SA	SD	SD	SA	SA	N	SD	SA	A	D	A	D	D	SA	SD
M	LBD	Third.DS	O.Ten	SA	A	A	A	A	A	N	SD	A	SD	A	N	SD	SD	SD	N	SD	D	D	D	SD	A	A	SD	A	SA	SD	SD	A	N	D	N	SD	D	SA	SD
M	BD	Third.DS	O.Ten	SA	SA	SA	A	N	SA	SA	SD	SD	SD	N	A	A	A	A	SD	SD	SD	N	SD	A	SA	SD	N	A	SA	SD	SD	SD	N	D	N	SA	D	SA	SD
M	BD	Third.DS	O.Ten	SA	SA	N	A	A	A	N	SD	A	SD	SD	A	N	SD	N	A	SD	SD	D	SD	SD	N	SD	SD	A	A	SD	SD	A	D	D	D	SD	D	SA	SD
F	BD	Third.DS	O.Ten	SA	D	SD	N	D	SD	D	SD	SD	SD	D	SD	SD	SD	SD	N	SD	SD	D	SD	SD	A	N	SD	A	SA	SD	SD	D	A	D	A	A	D	A	SD
F	BD	Third.DS	Five-Ten	SA	D	SA	A	SA	SA	SA	SA	A	SD	A	SA	SD	SD	SD	N	SD	SD	SD	SD	SD	N	SA	SD	A	SA	SA	SD	SA	SA	D	N	SA	D	SA	SD
F	HBD	D.G	O.Ten	A	D	A	A	A	SD	SD	SD	SD	SD	SA	A	N	N	N	N	SD	SD	SD	D	SD	N	SD	D	A	SA	D	A	A	N	D	N	D	D	SA	SD
F	BD	Third.DS	Five-Ten	SA	D	SD	A	D	SD	D	SD	SD	N	SA	N	D	A	A	A	N	SD	A	D	SD	D	SD	N	SD	SA	SD	SD	D	A	D	A	A	A	SA	SD
F	BD	Third.DS	Five-Ten	A	SA	N	A	D	SD	SD	SD	SD	N	N	D	A	SD	A	SD	SD	N	SD	SD	SD	A	D	SD	D	SA	SD	SD	SD	D	D	A	SA	A	SA	D
M	BD	Third.DS	Five-Ten	SA	D	N	A	N	SD	D	SD	SA	SD	N	SD	SD	SD	N	SD	N	SD	SD	SD	SD	A	SD	SD	SA	SA	SA	SA	SD	SA	D	N	SD	A	SA	D
M	BD	Third.DS	L.five	SA	D	SD	A	D	SD	D	SD	SD	D	D	SD	SA	SA	SA	A	SD	SD	SD	SD	SD	SA	SA	SD	SD	SA	SD	SD	A	SA	D	SA	SA	A	A	D
M	LBD	Third.DS	O.Ten	SA	D	SD	N	D	SD	SD	SD	SD	SD	A	SD	N	N	A	A	SD	SD	SD	D	N	N	SD	N	A	SA	SD	SD	D	N	D	A	SD	A	SA	D
M	BD	Third.DS	Five-Ten	SA	D	N	N	A	A	A	SA	SA	SD	A	N	D	N	N	A	SD	A	D	SD	SD	A	N	SA	SD	N	SD	SD	A	N	D	A	SD	A	A	D
F	BD	Second.DS	Five-Ten	SA	A	A	A	A	N	D	A	D	SD	A	A	N	SD	A	A	N	SD	SD	SD	D	A	SD	SD	N	SA	SD	SD	A	N	SA	A	SD	A	N	D
F	HBD	Third.DS	L.five	SA	A	A	D	A	N	D	A	SD	A	A	A	A	N	A	A	SD	SD	SD	SD	D	N	SD	D	A	SA	SD	SD	A	A	SA	A	SD	A	N	D
F	HBD	Third.DS	Five-Ten	A	A	A	A	A	N	D	A	SD	A	A	A	SD	D	D	N	N	SD	SD	SD	N	SD	SD	D	SD	SA	SD	SD	A	D	SA	D	D	A	SD	D
F	BD	Third.DS	Five-Ten	SA	A	SD	A	SD	A	SD	SD	A	A	D	SD	D	SD	D	D	SD	D	SD	D	N	SD	A	SD	D	SA	SA	SD	SD	A	SA	D	SD	A	D	D
M	HBD	Third.DS	Five-Ten	SA	D	SD	A	A	A	D	SD	SD	N	N	N	SD	SD	A	D	D	SD	SD	SD	A	A	SD	D	SD	SA	A	A	A	D	SA	D	SD	A	SD	D
F	HBD	Third.DS	Five-Ten	A	A	A	A	N	N	A	A	SD	A	A	A	N	SD	D	A	SD	D	D	SD	A	D	A	SD	SD	SA	SD	SD	SD	D	SA	D	SD	A	SD	D
F	HBD	First.DS	O.Ten	SA	D	A	A	A	A	SD	SA	SD	A	SA	A	D	D	N	SD	N	SD	SD	D	A	N	A	SD	D	SA	SD	A	A	N	SA	D	D	A	SD	D
F	BD	Third.DS	L.five	SD	SA	N	A	A	A	D	SA	N	SD	SD	A	A	A	A	A	SD	A	SD	SD	A	N	D	D	A	A	D	D	A	A	SA	A	A	A	SD	D
M	BD	Third.DS	L.five	SA	A	SD	N	N	N	SD	SD	SD	N	N	N	N	D	A	SD	N	D	SD	SD	N	A	SD	SD	A	SA	SD	SD	SD	A	SA	N	N	A	SD	SD
F	LBD	Second.DS	O.Ten	A	SA	SA	A	A	A	A	SA	A	A	SA	SA	N	SD	N	A	D	SD	D	SD	A	N	A	D	SD	A	SD	A	D	D	SA	A	A	A	SD	SD
F	HBD	Third.DS	L.five	A	A	A	A	A	N	A	SD	SD	A	D	N	N	SD	A	A	SD	D	D	D	N	A	SD	SD	D	SA	SD	A	A	N	SA	A	A	A	SD	SD
M	BD	Third.DS	L.five	SA	D	N	A	N	N	A	SD	SD	N	N	A	A	D	N	SD	N	SD	D	SD	SA	N	SD	D	SD	A	SD	A	D	N	SA	N	N	A	N	SD
M	BD	Third.DS	Five-Ten	SA	SA	A	N	A	A	SA	A	SD	A	A	SA	SA	SD	A	SA	SD	SD	SD	SD	A	SA	SD	SD	A	SA	N	SD	A	A	SA	SA	A	A	SD	SD
M	BD	Third.DS	O.Ten	SA	A	SA	A	A	A	SA	SA	A	SD	A	A	A	A	A	A	SD	SD	SD	SD	SA	A	SA	SD	A	SA	SA	SA	A	A	SA	SA	SA	A	SD	SD
F	LBD	Third.DS	Five-Ten	A	D	A	A	A	A	A	A	A	A	N	N	A	SD	A	SD	SD	SA	SD	SD	N	D	SD	SD	D	A	SD	SD	A	A	SA	D	N	A	SD	SD
M	LBD	Fourth.DS	Five-Ten	SA	A	A	A	SA	A	SA	A	SD	A	N	A	SA	SD	N	SD	SD	SD	SD	SD	N	A	SD	SD	SD	SA	SD	A	SA	SA	SA	N	N	A	SD	SD
M	LBD	Third.DS	Five-Ten	SA	D	N	SD	A	A	SD	SD	SD	A	A	N	N	SD	A	SA	SD	SD	SD	SD	A	N	A	D	A	A	D	A	A	N	SA	A	N	SD	N	SD
M	BD	Third.DS	O.Ten	A	A	A	SD	A	A	A	A	SD	A	A	A	A	A	A	A	SD	SA	SD	SD	A	A	SD	D	SD	SA	SD	SA	A	A	SA	A	A	SD	SD	SD
F	BD	Third.DS	Five-Ten	A	N	A	SD	A	A	A	A	SD	A	A	A	A	SD	A	SD	N	SD	SD	SD	N	A	SD	SD	A	A	D	SD	A	A	SA	A	A	SD	A	SD
F	BD	Third.DS	O.Ten	SA	A	SD	SD	A	A	SD	SD	SD	N	A	N	N	N	N	SD	SD	A	SD	SD	N	A	SD	D	D	N	SD	SD	A	N	SA	N	N	SD	SD	SD
F	BD	Third.DS	O.Ten	SA	SA	SD	N	N	N	D	SD	A	N	N	N	N	SD	N	SD	N	SD	SD	SD	N	N	N	SD	SD	SA	A	SD	SD	N	SA	N	N	SD	SD	SD
F	HBD	Second.DS	O.Ten	A	D	SD	N	N	A	SD	SD	SD	A	N	N	N	SD	N	SD	SD	A	SD	SD	N	N	SD	SD	SD	A	SD	A	SD	N	SA	N	N	SD	SD	SD
F	BD	Second.DS	Five-Ten	SA	D	A	SD	A	A	A	A	SD	A	A	A	A	SD	A	SA	SD	SA	SD	SD	SA	N	SD	D	A	SA	SD	A	A	A	SA	N	A	SD	A	SD
F	BD	Third.DS	Five-Ten	SA	SA	A	N	N	A	N	SD	SD	N	A	N	N	A	A	A	N	N	N	SD	N	N	SD	SD	SD	N	SD	SD	A	N	SA	N	N	SD	SD	SD
F	BD	Second.DS	O.Ten	A	A	A	SD	A	A	A	A	SD	A	A	A	A	SD	A	SD	SD	SD	SD	SD	A	A	SD	SD	D	SA	D	SD	A	A	SA	N	N	SD	A	SD
F	BD	Third.DS	L.five	A	D	SD	N	SA	SA	SA	SA	SD	A	A	SA	N	SD	SA	SD	N	N	N	SD	N	N	SD	D	SD	SA	SD	SD	A	SA	SA	N	A	SD	SD	SD
F	BD	Second.DS	Five-Ten	SA	N	SD	SD	N	A	D	A	D	A	A	N	N	SD	SA	SD	SD	SD	SD	SD	A	D	A	SD	SA	A	SD	SD	D	N	SA	SA	SA	SD	SD	SD
F	HBD	Third.DS	Five-Ten	SA	D	A	N	A	N	N	SD	SD	A	A	A	N	SD	A	A	A	SD	SD	SD	A	N	A	SD	SD	SA	SD	A	A	N	SA	A	A	SD	A	SD
M	BD	Third.DS	L.five	SA	SA	SD	N	D	N	SD	A	A	D	SD	SD	SD	SD	SD	SD	D	D	D	SD	D	SD	SD	A	SD	SA	SD	N	SD	D	SA	D	N	SD	SD	SD
M	HBD	Third.DS	O.Ten	D	D	SD	SD	A	A	N	SD	SD	A	A	N	A	N	N	SD	N	SD	D	SD	D	N	A	D	SD	SA	SD	A	A	A	SA	A	A	SD	SD	SD
M	HBD	Third.DS	Five-Ten	A	A	SD	N	A	A	D	SD	A	A	N	N	SD	SD	D	SD	A	SD	SD	SD	D	A	SD	SD	SD	SA	SD	SD	A	A	SA	D	N	SD	D	SD
M	HBD	Fourth.DS	Five-Ten	SA	SA	SD	N	N	N	D	SD	SD	N	N	SD	SD	SD	SD	SD	N	D	D	SD	D	A	SD	D	A	SA	SA	N	A	N	SA	A	D	SD	SD	SD
M	BD	Third.DS	L.five	A	A	A	A	A	A	N	SD	A	A	N	A	A	SD	A	SD	A	N	SD	SD	A	A	SD	A	SD	A	D	A	A	A	SA	A	A	SD	A	SD
F	BD	Third.DS	Five-Ten	D	D	SD	N	SA	N	SD	SA	SD	N	SD	SA	SD	SD	N	N	A	SD	SD	SD	A	N	A	A	A	SA	SD	SD	A	A	SA	SD	A	SD	SD	SD
F	HBD	Third.DS	Five-Ten	N	D	SD	N	N	N	D	A	A	D	SD	SD	A	D	N	SD	N	N	SD	SD	N	N	SD	SD	N	SA	SD	N	SD	N	SA	N	N	SD	SD	SD
M	HBD	Third.DS	Five-Ten	A	N	SD	N	N	SA	SA	SA	SD	A	SA	SA	A	SD	SA	SD	N	SD	SD	SD	SA	D	SD	SA	SD	SA	SD	N	A	D	SA	SA	A	SD	SD	SD
F	HBD	Third.DS	Five-Ten	A	D	A	A	N	A	A	SD	SD	N	SD	D	A	SA	N	SD	N	SD	SD	SD	A	N	SD	SD	SD	A	SD	SD	A	SA	SA	A	SD	SD	A	SD
M	HBD	Third.DS	L.five	SA	A	SD	D	N	N	D	A	SD	D	SD	SD	N	SD	SD	SD	SD	SD	SD	SA	SD	A	SD	D	A	SA	SD	SD	A	SD	SA	SA	D	SD	D	SD
F	BD	Fourth.DS	O.Ten	N	D	SD	SD	SA	N	SD	A	SA	SD	SD	N	N	SD	D	SD	SD	SD	SD	SA	N	D	SD	SA	D	SA	SD	SA	A	SD	SA	A	A	SD	SD	SD
F	LBD	Third.DS	Five-Ten	N	D	SD	A	D	N	N	SD	SD	D	SD	N	A	SD	SA	SD	D	SD	D	A	D	N	SD	A	N	SA	N	SD	A	N	SA	A	SA	SD	SD	SD
F	BD	Third.DS	Five-Ten	SA	A	SA	D	D	N	D	A	SD	D	SD	SA	D	SD	A	SD	N	SD	SD	SD	SA	A	SD	D	SD	SA	D	SD	SD	N	SA	SA	SA	SD	SA	SD
M	BD	Third.DS	Five-Ten	SD	A	N	D	N	N	D	A	N	SD	SD	SD	A	A	SD	D	SD	SD	D	SD	N	A	SD	SD	D	SA	SD	SD	A	A	SA	A	SD	SD	SD	SD
M	HBD	First.DS	Five-Ten	SD	D	N	D	N	N	N	SD	N	A	SA	A	A	SD	D	D	SD	D	D	D	D	N	SD	SD	SD	N	SD	SD	A	N	SA	A	SD	SD	SD	SD
F	HBD	Third.DS	L.five	A	SD	SD	D	A	A	D	SD	SD	D	A	SD	A	SD	SA	SD	N	N	SD	SD	N	SD	D	D	SD	SA	D	SD	SD	N	SA	A	D	SD	D	SD
M	BD	First.DS	Five-Ten	A	SD	SA	SD	A	A	D	SD	SD	D	A	SD	A	SD	A	A	SD	SD	SD	A	N	SD	SD	D	SA	SA	SD	SD	A	SD	SA	A	SD	SD	SD	SD
M	LBD	Second.DS	L.five	SD	D	A	N	A	A	D	SD	A	D	A	D	A	SD	SD	SD	SD	D	SD	SD	D	D	SD	SD	SD	SA	A	SA	SD	N	SA	SD	SD	SD	SD	SD
F	BD	D.G	L.five	SA	D	N	SD	A	N	SD	SA	SD	N	D	SD	A	SD	D	SD	N	SD	SD	SD	A	N	SD	D	SD	SA	SD	A	D	A	SA	A	SD	SD	SD	SD
F	BD	First.DS	L.five	D	A	A	SD	N	N	A	A	SD	D	N	A	N	SD	D	D	D	SD	D	D	N	A	SD	D	SD	N	SD	A	A	SA	SA	N	SD	SD	A	SD
F	BD	First.DS	O.Ten	D	D	SD	SD	A	A	N	SD	SD	A	A	N	A	SD	D	SD	SD	D	N	SD	SD	N	SD	D	N	SA	D	A	D	D	SA	SD	SD	SD	SD	SD
M	BD	First.DS	L.five	D	SD	A	D	N	A	SD	SA	SD	N	SD	SD	A	SA	D	A	N	SD	N	SD	N	SD	SD	SD	SA	SA	SD	D	SD	D	SA	SD	D	SD	A	SD
M	BD	Third.DS	Five-Ten	D	D	N	N	SA	N	SD	SA	A	N	SD	SD	SD	SD	SD	SD	SD	D	D	SD	SD	D	SD	A	SD	A	D	SD	SD	N	SA	N	SD	SD	SD	SD
F	BD	First.DS	Five-Ten	A	D	SD	SD	A	N	N	SD	N	N	N	N	N	SD	N	SD	D	D	D	D	D	D	SD	SD	SD	SA	A	A	D	D	SA	D	A	SD	SD	SD
M	BD	First.DS	L.five	D	D	SD	SD	SA	SA	D	A	SD	A	SA	A	SA	SA	SA	SD	SD	SD	SD	SD	D	D	A	SD	N	SA	SD	SD	SD	SD	SA	N	SA	SD	D	SD
M	BD	Second.DS	Five-Ten	D	SA	SA	SD	A	A	SA	SA	SD	A	A	A	A	SD	A	SD	SD	SA	SA	SA	A	SA	SD	SD	SD	A	N	SD	A	A	SA	SA	SD	SD	SA	SD
M	HBD	Third.DS	Five-Ten	D	D	SD	N	N	N	SD	SA	SD	SD	D	SD	SD	SD	D	SD	D	SD	D	D	SD	N	SD	SD	SD	SA	SD	N	D	N	SA	SD	N	SD	D	SD
M	BD	Third.DS	Five-Ten	D	D	SD	SD	SD	N	N	SD	SD	SD	D	SD	SD	SD	SD	SD	D	SD	D	D	D	D	SA	D	SD	SA	A	SA	A	SD	SA	D	SA	SD	SD	SD
M	BD	Third.DS	Five-Ten	SA	A	SA	SD	A	A	SA	N	SA	A	A	A	A	SD	SA	SD	N	N	SD	A	N	A	SD	N	A	SA	N	A	SA	A	SA	N	N	SD	SA	SD
M	BD	Third.DS	L.five	A	D	SD	SD	N	A	D	A	SD	SD	D	SD	D	SD	SD	D	D	SD	D	D	D	D	SD	SD	SD	SA	SD	D	SD	N	SA	D	SD	SD	D	SD
M	LBD	Third.DS	Five-Ten	D	A	SD	SD	N	N	A	A	A	SD	SD	A	D	SD	N	N	SD	N	A	SD	SD	N	D	SD	D	A	SA	SD	SA	D	SA	SD	SD	SD	SD	SD
M	BD	Third.DS	Five-Ten	D	D	SD	N	SA	A	A	SD	SD	N	D	A	A	SD	N	SD	SD	SD	A	SD	SD	A	SD	SD	SD	SA	SD	SD	A	A	SA	D	SD	SD	SD	SD
M	LBD	Fourth.DS	O.Ten	A	SD	A	SD	SD	N	A	SD	SD	SD	D	A	SA	A	A	SD	N	A	SD	SD	SD	SD	A	A	SD	A	SD	SD	A	A	SA	D	SD	SD	SD	SD
F	BD	Third.DS	O.Ten	D	SD	A	SD	SD	N	N	SD	SD	D	A	N	D	SD	A	SD	SD	SA	SD	SD	SA	SD	D	D	SD	SA	SA	SD	SD	A	SA	N	A	SD	SD	SD
M	LBD	Third.DS	O.Ten	D	D	A	N	D	A	A	N	A	A	D	SA	SA	SD	A	SD	SD	A	SA	D	A	N	D	SD	A	A	SD	N	SD	A	SA	SA	SD	SD	SD	SD
M	HBD	First.DS	O.Ten	D	D	SD	D	D	SA	N	A	SD	N	SD	A	D	SD	A	D	D	SD	A	SD	A	SA	SD	SD	N	SD	SD	SA	A	A	SA	SD	SD	SD	A	SD
M	BD	Second.DS	O.Ten	A	SA	SA	N	D	N	SA	SD	SD	D	A	A	A	SA	A	SD	D	SD	SD	SD	A	A	SD	D	SD	SD	D	A	D	A	SA	SD	A	SD	SD	SD
M	LBD	First.DS	O.Ten	D	D	A	SD	A	SA	D	A	A	D	D	N	SD	SD	SD	N	SD	A	SD	SD	D	D	SD	D	SD	A	SD	D	A	N	SA	SD	D	SD	SD	SD
F	HBD	Third.DS	O.Ten	SD	D	SD	SD	SD	SD	D	SD	SD	A	N	A	N	SD	A	A	N	SD	SD	SD	N	SD	N	SD	SD	D	A	A	A	A	SA	SD	SD	SD	D	SD
M	BD	Fourth.DS	O.Ten	SD	D	A	SD	SD	SD	D	SD	A	A	N	A	N	SD	A	SD	SD	SD	N	SD	SA	SD	SD	SD	SD	D	SD	SD	A	A	SA	SD	SD	SD	N	SD
F	LBD	Third.DS	Five-Ten	SD	A	A	SA	SD	A	SA	A	D	SD	SA	SA	N	SD	A	SD	SD	SD	SD	SD	D	SD	SD	SD	D	SA	D	SA	SA	SD	SA	D	SD	SD	SD	SD
F	BD	Third.DS	Five-Ten	A	A	SD	SD	D	SD	D	A	A	D	D	A	D	SD	D	SD	D	SD	A	SD	D	SD	SD	D	SD	D	D	SD	A	D	SA	SD	SD	SD	D	SD
M	LBD	Third.DS	Five-Ten	SD	A	SA	SD	SD	A	N	SA	SD	SD	SA	A	SA	SD	SA	SD	SD	SA	SA	SD	SA	A	D	SA	A	SA	A	SD	A	D	SA	A	SA	SD	SD	SD
M	BD	Third.DS	O.Ten	SD	SD	A	SD	SD	SD	A	A	A	SD	N	A	N	SD	A	SD	SD	SD	SD	SD	D	A	D	SD	SD	D	D	SD	A	A	SA	SD	SD	SD	A	SD
M	LBD	Third.DS	Five-Ten	SD	SD	SD	SA	SD	A	D	A	D	SD	D	N	D	SD	D	N	SD	SD	N	SD	D	SD	D	SD	SD	D	SD	A	A	D	SA	D	SD	SD	SD	SD
M	BD	Third.DS	Five-Ten	A	A	A	SD	N	SD	A	SD	SD	N	D	N	SA	SD	D	SD	SD	SD	SD	SD	D	SD	D	SD	SD	D	SD	SD	SD	A	SA	SD	SD	SD	SD	D
M	LBD	Fourth.DS	O.Ten	A	A	N	SD	SD	SA	D	A	A	N	SD	A	D	SD	D	SD	SD	SD	SD	SD	D	SD	SD	SD	D	N	D	SD	A	A	SA	D	SD	SD	SD	D
F	BD	Third.DS	O.Ten	SD	SD	SD	SD	SD	A	N	SD	A	D	D	SD	D	SD	D	D	D	SD	SD	SD	D	SD	A	SD	SD	D	A	SD	SD	A	SA	SD	SD	SD	SD	D
M	LBD	Third.DS	O.Ten	SD	SD	SD	SD	SD	SD	SA	SA	SD	SD	D	A	SA	SD	SA	SD	SD	A	SD	SD	A	SD	SA	SD	SD	D	SD	SD	SD	D	SA	SD	SA	SD	SD	D
M	HBD	First.DS	O.Ten	SD	SD	N	SD	SD	A	SD	SD	SD	SD	SD	A	A	SD	N	SD	SD	SD	N	SD	D	SA	D	SD	D	A	SD	SD	SD	SA	SA	SD	SD	SD	SA	D
M	BD	Second.DS	O.Ten	A	SD	SD	A	SD	SD	A	SD	SD	SD	SD	A	D	A	A	SD	SD	A	SD	SD	D	SD	SD	SD	D	D	SD	A	SD	D	SA	SD	A	SD	A	D
M	LBD	First.DS	O.Ten	A	A	SD	A	SD	SD	D	SD	SD	SD	SD	A	D	SD	A	SD	SD	SD	SD	SD	A	SD	SD	SD	D	D	D	SD	SD	D	SA	SD	SD	SD	SD	D
M	BD	S.R	O.Ten	A	SA	SD	A	SD	SD	A	SD	SD	SD	SD	A	D	SD	A	SD	SD	A	SD	SD	D	A	SD	SD	D	D	D	SD	SD	D	SA	SD	SA	SD	A	D
M	BD	Second.DS	Five-Ten	SD	A	A	A	SD	SD	D	SD	SD	D	SA	A	N	D	D	SD	D	SD	N	SD	D	SD	SD	D	D	SA	SD	SD	SD	A	SA	SD	SD	SD	SD	D
F	LBD	Third.DS	O.Ten	A	SA	A	SD	SD	SD	N	SD	A	N	A	N	D	SD	N	N	SD	SD	N	SD	D	A	D	D	D	A	D	SD	N	A	SA	D	SD	SD	SD	D
F	BD	Second.DS	L.five	A	SD	N	A	N	A	A	SD	SD	SD	SD	A	A	SD	A	SD	SD	A	SD	SD	A	SD	SD	SD	D	N	A	A	SD	A	SA	A	A	SD	SD	D
M	BD	S.R	Five-Ten	SD	SD	A	A	SD	SD	SA	A	A	SD	SA	A	N	SA	A	SD	SD	A	N	SD	SA	A	D	SD	D	SA	D	SD	SD	A	SA	A	SD	SD	SA	D
M	BD	Second.DS	Five-Ten	SD	SA	A	SD	SD	N	SA	A	SD	SD	SA	SA	N	SA	A	SD	SD	SD	SD	SD	SD	SD	SD	SD	SA	SA	SD	SD	SD	SD	SA	SA	SD	SD	SD	D
M	LBD	Third.DS	O.Ten	SD	SD	N	A	N	N	N	SD	D	N	SD	N	N	N	N	N	SD	A	N	SD	A	A	A	SD	D	D	D	SD	SD	D	SA	SD	SD	SD	A	D
M	BD	Third.DS	Five-Ten	SD	SD	SD	SD	SD	A	SA	SA	SD	SD	A	SA	A	SA	SA	SD	SD	A	N	SD	A	SA	SD	D	SD	A	SD	SD	SA	SA	SA	SD	SD	SD	SA	SD
M	LBD	Second.DS	L.five	A	SD	SD	D	SD	SD	D	SD	SA	SD	SA	A	SA	SA	SA	SD	SD	SD	SD	SD	SD	D	SD	SD	D	N	SD	SD	SD	A	SA	SD	A	SD	D	SD
F	BD	Third.DS	Five-Ten	A	A	A	SD	N	SD	D	SA	SA	A	N	SA	D	D	D	D	SD	D	SD	D	SD	SD	D	SD	SA	D	SD	SD	SD	D	SA	A	A	SD	SD	SD
F	LBD	Third.DS	L.five	A	SD	A	SD	A	SD	SA	A	SD	A	N	SA	SA	SA	SA	SA	SA	A	SD	SD	SD	SD	SD	SD	SD	SA	SD	D	A	SD	SA	SD	SD	SD	SD	SD
M	BD	Third.DS	Five-Ten	SD	SD	SD	A	D	SD	A	SD	D	D	N	A	A	SD	D	SD	SA	SD	SD	A	A	SD	A	SD	SD	A	SD	A	SA	A	SA	A	SD	SD	SD	SD
M	BD	Third.DS	Five-Ten	A	A	SA	SD	A	SA	SA	SD	SA	A	N	A	D	D	D	SD	SD	SA	N	D	SD	SD	D	SD	SD	D	SD	SD	A	SD	SA	SD	D	SD	SD	SD
F	LBD	Fourth.DS	L.five	A	A	A	A	A	SD	SA	SD	A	A	SA	A	SA	SD	N	SA	SD	D	N	D	SD	SD	SD	SD	SD	D	D	A	A	A	SA	SD	SD	SD	D	SD
F	LBD	Third.DS	L.five	SD	SD	SD	D	SD	SD	SA	SD	A	A	D	N	N	SD	N	SD	SD	D	SD	D	A	SD	SD	SD	D	N	D	SD	SD	A	SA	SD	SD	SD	SA	SD
F	LBD	Third.DS	L.five	SD	SD	A	SD	N	A	N	SD	SA	SD	D	N	D	D	D	SD	SD	D	D	D	SD	SD	D	SD	SD	D	SA	SD	SD	D	SA	A	D	SD	D	SD
M	LBD	Third.DS	L.five	SD	SD	N	SD	A	SD	SA	SD	SD	SD	SD	A	D	SD	D	SA	SD	SD	SD	SD	D	SD	D	SD	D	D	D	SD	A	SD	SA	SD	SD	SD	A	SD
M	BD	Third.DS	Five-Ten	A	SD	SD	SD	D	SD	SA	A	SD	D	SD	SD	N	SD	A	SD	SD	SD	SD	SD	SD	D	SD	D	SD	N	SD	D	SD	D	SA	SD	SD	SD	D	D
M	LBD	Third.DS	L.five	SD	A	SD	D	A	A	SD	SA	SD	A	A	A	D	SD	D	SD	SD	SD	SD	SD	SD	SD	D	SD	SD	A	D	SD	A	SD	SA	D	D	SD	SD	D
M	LBD	Third.DS	L.five	A	SD	N	D	A	A	SA	SD	SD	A	A	A	D	SD	D	SD	SD	SD	D	SD	SD	SD	A	SD	SD	D	SA	SD	A	SA	SA	SD	SD	SD	SD	D
M	BD	Fourth.DS	Five-Ten	SD	A	SD	SD	D	SD	A	SD	SD	A	A	A	D	SD	D	SD	SD	SD	SD	SD	SD	D	SD	D	D	A	D	SA	SD	SA	SA	A	SA	SD	D	D
F	HBD	Third.DS	O.Ten	SD	A	SD	D	D	SD	A	SD	A	A	A	A	SA	SA	SA	SD	D	D	SD	D	SD	D	D	D	SD	D	SD	D	SD	D	SA	SD	SD	SD	D	D
M	BD	Third.DS	Five-Ten	SD	A	SD	SD	A	SD	A	SD	SD	A	SD	A	A	SD	A	SD	N	D	N	SD	SA	SD	SA	SD	SD	D	SA	A	A	D	SA	SD	SA	SD	SA	D
F	LBD	Fourth.DS	L.five	SD	SD	A	SD	SD	SD	D	A	A	D	A	A	N	N	N	A	SD	SD	SD	SD	SD	D	D	SD	SA	A	SD	SA	SD	D	SA	SD	SD	SD	D	D
F	HBD	Third.DS	O.Ten	SD	SD	A	SD	SD	SD	SD	SD	SD	SD	SD	N	SA	SA	SA	N	SD	SD	SD	SD	A	SD	A	A	SD	A	D	SD	A	D	SA	SD	SD	SD	SD	D
M	HBD	Third.DS	O.Ten	A	A	N	SD	N	A	A	A	SA	A	SA	A	SA	SD	SA	N	SD	SD	SD	SD	SD	SD	SD	SD	SD	N	SA	SD	SD	SD	SA	SD	SD	D	SD	D
M	LBD	Third.DS	L.five	A	A	A	D	SD	SD	SA	A	SD	A	A	A	N	SD	N	N	N	SD	N	SD	SD	SD	D	D	SD	D	SD	SD	A	SD	SA	SD	SD	D	D	D
F	BD	Fourth.DS	Five-Ten	SD	SD	A	SD	SD	SD	SA	A	D	A	SA	SA	D	SD	A	A	SD	SA	SD	SD	A	D	SD	N	SA	SA	A	A	SD	SD	SD	SD	SD	D	SD	D
F	HBD	Third.DS	O.Ten	SD	SD	N	SD	N	SD	SD	SD	SD	SD	A	N	SA	SA	D	A	SD	SD	SD	SD	SA	D	SD	SD	SD	A	SD	SD	SD	SD	SD	SD	SD	D	A	D
M	BD	Third.DS	Five-Ten	SD	SA	SD	SD	SD	A	SA	SA	SD	A	SD	SA	A	SD	A	SD	N	SD	N	SD	SD	SD	D	D	SD	A	SD	D	A	N	SD	A	SD	D	SA	D
M	HBD	Third.DS	O.Ten	A	SA	SA	SD	SA	SA	D	A	SA	SD	SA	N	SA	SA	SA	N	SD	SD	SD	SD	SD	SD	SD	SA	SD	D	SA	SD	SA	SA	SD	SA	D	D	SD	D
M	BD	Third.DS	Five-Ten	SD	A	A	SD	N	A	A	A	N	SD	SD	N	D	D	D	SD	SD	D	SD	D	SD	SD	SA	N	D	D	SD	A	SD	N	SD	SD	SD	D	A	D
F	BD	Third.DS	Five-Ten	SD	SA	A	N	SD	SA	SD	SD	SD	A	SD	N	SA	SA	SA	SA	SD	A	SD	SD	SD	SD	SA	SD	D	SA	SD	SD	A	A	SD	SD	SA	D	SD	D
F	BD	Third.DS	Five-Ten	SD	SD	SD	N	SA	SA	SD	SD	SD	N	SD	N	A	SD	SD	N	SD	SA	SD	SD	SA	N	D	SD	SD	A	SD	SD	SA	SA	D	N	SD	D	SD	D
F	BD	Third.DS	Five-Ten	SD	SD	N	SD	SA	SA	SD	A	SD	N	SD	D	D	D	SD	D	SD	SA	N	D	SD	N	SD	N	SD	D	SD	D	D	SA	D	SD	SD	D	SD	SD
F	LBD	Fourth.DS	O.Ten	SD	A	A	D	SD	A	D	A	SD	SD	SA	SD	SD	SD	N	SD	SD	SD	SD	SD	SD	A	D	SD	SD	D	SD	D	A	N	D	SD	SD	D	A	SD
M	BD	Third.DS	O.Ten	A	SD	N	SD	SD	A	SD	SD	SD	N	D	N	N	N	N	SD	SD	SD	D	D	D	N	SD	D	SA	N	SD	SD	A	A	D	A	SA	D	SD	SD
F	HBD	Third.DS	Five-Ten	A	SD	A	SD	N	SD	D	SD	A	N	D	SA	D	D	SD	SD	SD	SA	SA	SD	SA	N	SD	SD	D	D	SA	SD	SD	N	D	N	SD	D	A	SD
F	BD	Third.DS	Five-Ten	A	SD	N	SD	SD	SD	A	SD	SA	A	N	SD	D	SD	SD	SD	SD	SD	A	SD	D	D	SD	A	SD	D	SD	SD	A	N	D	N	SD	D	SD	SD
M	LBD	Third.DS	Five-Ten	SD	SD	A	SD	SD	SD	D	SA	SA	A	N	N	N	SD	A	A	SD	SD	D	D	D	SD	SD	SD	SD	D	SD	SD	SD	SD	D	N	SD	D	SD	SD
F	BD	Third.DS	O.Ten	SD	A	N	SD	N	A	D	SD	N	A	A	SD	D	N	SD	SD	SA	D	SD	SD	SD	A	SD	SD	SD	A	A	SD	SD	N	D	A	SD	D	SD	SD
M	LBD	Third.DS	Five-Ten	SD	A	A	SD	SD	SA	A	SD	SD	A	A	SA	D	SD	SD	SD	D	SD	N	SD	SD	A	D	SD	SA	A	SD	D	A	SA	D	SA	SA	D	A	SD
M	BD	Fourth.DS	Five-Ten	SD	SA	A	N	A	A	SA	A	D	SD	A	SA	D	SD	SD	SD	D	SD	D	D	SD	SA	SD	SD	SA	D	N	SD	SA	A	D	A	D	D	SD	SD
M	LBD	Third.DS	O.Ten	SD	A	A	SD	A	A	N	SD	A	SD	A	N	SD	SD	SD	N	SD	D	D	D	SD	A	A	SD	SD	D	SD	SD	A	N	D	N	SD	D	SD	SD
M	BD	Third.DS	O.Ten	SD	SA	SA	SD	N	SA	SA	SD	SD	SD	N	A	A	A	A	SD	SD	SD	N	SD	A	SA	SD	N	SD	D	SD	SD	SD	N	D	N	SA	D	SA	SD
M	BD	Third.DS	O.Ten	SD	SA	N	SD	A	A	N	SD	A	SD	SD	A	N	SD	N	A	SD	SD	D	SD	SD	N	SD	SD	SD	A	SD	SD	A	D	D	D	SD	D	SD	SD
F	BD	Third.DS	O.Ten	SD	D	SD	N	D	SD	D	SD	SD	SD	D	SD	SD	SD	SD	N	SD	SD	D	SD	SD	A	N	SD	A	D	SD	SD	D	A	D	A	A	D	A	SD
F	BD	Third.DS	Five-Ten	SA	D	SA	SD	SA	SA	SA	SA	A	SD	A	SA	SD	SD	SD	N	SD	SD	SD	SD	SD	N	SA	SD	SD	D	SA	SD	SA	SA	D	N	SA	D	SA	SD
F	HBD	D.G	O.Ten	A	D	A	SD	A	SD	SD	SD	SD	SD	SA	A	N	N	N	N	SD	SD	SD	D	SD	N	SD	D	SD	D	D	A	A	N	D	N	D	D	SD	SD
F	BD	Third.DS	Five-Ten	SD	D	SD	SD	D	SD	D	SD	SD	N	SA	N	D	A	A	A	N	SD	A	D	SD	D	SD	N	SD	SA	SD	SD	D	A	D	A	A	SD	SD	SD
F	BD	Third.DS	Five-Ten	A	SA	N	SD	D	SD	SD	SD	SD	N	N	D	A	SD	A	SD	SD	N	SD	SD	SD	A	D	SD	D	D	SD	SD	SD	D	D	A	SA	SD	SD	D
M	BD	Third.DS	Five-Ten	SD	D	N	SD	N	SD	D	SD	SA	SD	N	SD	SD	SD	N	SD	N	SD	SD	SD	SD	A	SD	SD	SA	D	SA	SA	SD	SA	D	N	SD	SD	SD	D
M	BD	Third.DS	L.five	SD	D	SD	SD	D	SD	D	SD	SD	D	D	SD	SA	SA	SA	A	SD	SD	SD	SD	SD	SA	SA	SD	SD	SA	SD	SD	A	SA	D	SA	SA	SD	A	D
M	LBD	Third.DS	O.Ten	SD	D	SD	N	D	SD	SD	SD	SD	SD	A	SD	N	N	A	A	SD	SD	SD	D	N	N	SD	N	A	D	SD	SD	D	N	D	A	SD	SD	SD	D
M	BD	Third.DS	Five-Ten	SD	D	N	N	A	A	A	SA	SA	SD	A	N	D	N	N	A	SD	A	D	SD	SD	A	N	SA	SD	N	SD	SD	A	N	D	A	SD	SD	A	D
F	BD	Second.DS	Five-Ten	SD	A	A	SD	A	N	D	A	D	SD	A	A	N	SD	A	A	N	SD	SD	SD	D	A	SD	SD	N	D	SD	SD	A	N	SD	A	SD	SD	N	D
F	HBD	Third.DS	L.five	SD	A	A	D	A	N	D	A	SD	A	A	A	A	N	A	A	SD	SD	SD	SD	D	N	SD	D	A	D	SD	SD	A	A	SD	A	SD	SD	N	D
F	HBD	Third.DS	Five-Ten	A	A	A	SD	A	N	D	A	SD	A	A	A	SD	D	D	N	N	SD	SD	SD	N	SD	SD	D	SD	SD	SD	SD	A	D	SD	D	D	SD	SD	D
F	BD	Third.DS	Five-Ten	SD	A	SD	SD	SD	A	SD	SD	A	A	D	SD	D	SD	D	D	SD	D	SD	D	N	SD	A	SD	D	D	SA	SD	SD	SD	SD	D	SD	SD	D	D
M	HBD	Third.DS	Five-Ten	SD	D	SD	SD	A	A	D	SD	SD	N	N	N	SD	SD	A	D	D	SD	SD	SD	A	A	SD	D	SD	D	A	A	A	D	SD	D	SD	SD	SD	D
F	HBD	Third.DS	Five-Ten	A	A	A	SD	N	N	A	A	SD	A	A	A	N	SD	D	A	SD	D	D	SD	A	D	A	SD	SD	D	SD	SD	SD	D	SD	D	SD	SD	SD	D
F	HBD	First.DS	O.Ten	SD	D	A	SD	A	A	SD	SA	SD	A	SA	A	D	D	N	SD	N	SD	SD	D	A	N	A	SD	D	D	SD	A	A	N	SD	D	D	SD	SD	D
F	BD	Third.DS	L.five	SD	SA	N	SD	A	A	D	SA	N	SD	SD	A	A	A	A	A	SD	A	SD	SD	A	N	D	D	A	A	D	D	A	A	SD	A	A	SD	SD	D
M	BD	Third.DS	L.five	SD	A	SD	N	N	N	SD	SD	SD	N	N	N	N	D	A	SD	N	D	SD	SD	N	A	SD	SD	A	D	SD	SD	SD	A	SD	N	N	SD	SD	SD
F	LBD	Second.DS	O.Ten	A	SA	SA	SD	A	A	A	SA	A	A	SA	SA	N	SD	N	A	D	SD	D	SD	A	N	A	D	SD	A	SD	A	D	D	SD	A	A	SD	SD	SD
F	HBD	Third.DS	L.five	A	A	A	SD	A	N	A	SD	SD	A	D	N	N	SD	A	A	SD	D	D	D	N	A	SD	SD	D	D	SD	A	A	N	SD	A	A	SD	SD	SD
M	BD	Third.DS	L.five	SD	D	N	SD	N	N	A	SD	SD	N	N	A	A	D	N	SD	N	SD	D	SD	SA	N	SD	D	SD	A	SD	A	D	N	SD	N	N	SD	N	SD
M	BD	Third.DS	Five-Ten	SD	SA	A	N	A	A	SA	A	SD	A	A	SA	SA	SD	A	SA	SD	SD	SD	SD	A	SA	SD	SD	A	D	N	SD	A	A	SD	SA	A	SD	SD	SD
M	BD	Third.DS	O.Ten	SD	A	SA	SD	A	A	SA	SA	A	SD	A	A	A	A	A	A	SD	SD	SD	SD	SA	A	SA	SD	A	D	SA	SA	A	A	SD	SA	SA	SD	SD	SD
F	LBD	Third.DS	Five-Ten	A	D	A	SD	A	A	A	A	A	A	N	N	A	SD	A	SD	SD	SA	SD	SD	N	D	SD	SD	D	A	SD	SD	A	A	SD	D	N	SD	SD	SD
M	LBD	Fourth.DS	Five-Ten	SA	A	A	SD	SA	A	SA	A	SD	A	N	A	SA	SD	N	SD	SD	SD	SD	SD	N	A	SD	SD	SD	D	SD	A	SA	SA	SD	N	N	SD	SD	SD
M	LBD	Third.DS	Five-Ten	SA	D	N	SD	A	A	SD	SD	SD	A	A	N	N	SD	A	SA	SD	SD	SD	SD	A	N	A	D	A	A	D	A	A	N	SD	A	N	SD	N	SD
M	BD	Third.DS	O.Ten	A	A	A	SD	A	A	A	A	SD	A	A	A	A	A	A	A	SD	SA	SD	SD	A	A	SD	D	SD	D	SD	SA	A	A	SD	A	A	SD	SD	SD
F	BD	Third.DS	Five-Ten	A	N	A	SD	A	A	A	A	SD	A	A	A	A	SD	A	SD	N	SD	SD	SD	N	A	SD	SD	A	A	D	SD	A	A	SD	A	A	SD	A	SD
F	BD	Third.DS	O.Ten	SD	A	SD	SD	A	A	SD	SD	SD	N	A	N	N	N	N	SD	SD	A	SD	SD	N	A	SD	D	D	N	SD	SD	A	N	SD	N	N	SD	SD	SD
F	BD	Third.DS	O.Ten	SA	SA	SD	N	N	N	D	SD	A	N	N	N	N	SD	N	SD	N	SD	SD	SD	N	N	N	SD	SD	D	A	SD	SD	N	SD	N	N	SD	SD	SD
F	HBD	Second.DS	O.Ten	A	D	SD	N	N	A	SD	SD	SD	A	N	N	N	SD	N	SD	SD	A	SD	SD	N	N	SD	SD	SD	A	SD	A	SD	N	SD	N	N	SD	SD	SD
F	BD	Second.DS	Five-Ten	SA	D	A	SD	A	A	A	A	SD	A	A	A	A	SD	A	SA	SD	SA	SD	SD	SA	N	SD	D	A	D	SD	A	A	A	SD	N	A	SD	A	SD
F	BD	Third.DS	Five-Ten	SD	SD	A	N	N	A	N	SD	SD	N	A	N	N	A	A	A	N	N	N	SD	N	N	SD	SD	SD	N	SD	SD	A	N	SD	N	N	SD	SD	SD
F	BD	Second.DS	O.Ten	A	A	A	SD	A	A	A	A	SD	A	A	A	A	SD	A	SD	SD	SD	SD	SD	A	A	SD	SD	D	D	D	SD	A	A	SD	N	N	SD	A	SD
F	BD	Third.DS	L.five	A	D	SD	N	SA	SA	SA	SA	SD	A	A	SA	N	SD	SA	SD	N	N	N	SD	N	N	SD	D	SD	D	SD	SD	A	SA	SD	N	A	SD	SD	SD
F	BD	Second.DS	Five-Ten	SA	N	SD	SD	N	A	D	A	D	A	A	N	N	SD	SA	SD	SD	SD	SD	SD	A	D	A	SD	SA	A	SD	SD	D	N	SD	SA	SA	SD	SD	SD
F	HBD	Third.DS	Five-Ten	SA	D	A	N	A	N	N	SD	SD	A	A	A	N	SD	A	A	A	SD	SD	SD	A	N	A	SD	SD	D	SD	A	A	N	SD	A	A	SD	A	SD
M	BD	Third.DS	L.five	SA	SD	SD	N	D	N	SD	A	A	D	SD	SD	SD	SD	SD	SD	D	D	D	SD	D	SD	SD	A	SD	SD	SD	N	SD	D	SD	D	N	SD	SD	SD
M	HBD	Third.DS	O.Ten	D	D	SD	SD	A	A	N	SD	SD	A	A	N	A	N	N	SD	N	SD	D	SD	D	N	A	D	SD	D	SD	A	A	A	SD	A	A	SD	SD	SD
M	HBD	Third.DS	Five-Ten	A	A	SD	N	A	A	D	SD	A	A	N	N	SD	SD	D	SD	A	SD	SD	SD	D	A	SD	SD	SD	D	SD	SD	A	A	SD	D	N	SD	D	SD
M	HBD	Fourth.DS	Five-Ten	SA	SA	SD	N	N	N	D	SD	SD	N	N	SD	SD	SD	SD	SD	N	D	D	SD	D	A	SD	D	A	D	SA	N	A	N	SD	A	D	SD	SD	SD
M	BD	Third.DS	L.five	A	A	A	A	A	A	N	SD	A	A	N	A	A	SD	A	SD	A	N	SD	SD	A	A	SD	A	SD	A	D	A	A	A	SD	A	A	SD	A	SD
F	BD	Third.DS	Five-Ten	D	D	SD	N	SA	N	SD	SA	SD	N	SD	SA	SD	SD	N	N	A	SD	SD	SD	A	N	A	A	A	D	SD	SD	A	A	SD	SD	A	SD	SD	SD
F	HBD	Third.DS	Five-Ten	N	D	SD	N	N	N	D	A	A	D	SD	SD	A	D	N	SD	N	N	SD	SD	N	N	SD	SD	N	D	SD	N	SD	N	SD	N	N	SD	SD	SD
M	HBD	Third.DS	Five-Ten	A	N	SD	N	N	SA	SA	SA	SD	A	SA	SA	A	SD	SA	SD	N	SD	SD	SD	SA	D	SD	SA	SD	SA	SD	N	A	D	SD	SA	A	SD	SD	SD
F	HBD	Third.DS	Five-Ten	A	D	A	A	N	A	A	SD	SD	N	SD	D	A	SA	N	SD	N	SD	SD	SD	A	N	SD	SD	SD	A	SD	SD	A	SA	SD	A	SD	SD	A	SD
M	HBD	Third.DS	L.five	SA	A	SD	D	N	N	D	A	SD	D	SD	SD	N	SD	SD	SD	SD	SD	SD	SA	SD	A	SD	D	A	D	SD	SD	A	SD	SD	SA	D	SD	D	SD
F	BD	Fourth.DS	O.Ten	N	D	SD	SD	SA	N	SD	A	SA	SD	SD	N	N	SD	D	SD	SD	SD	SD	SA	N	D	SD	SA	D	D	SD	SA	A	SD	SD	A	A	SD	SD	SD
F	LBD	Third.DS	Five-Ten	N	D	SD	A	D	N	N	SD	SD	D	SD	N	A	SD	SA	SD	D	SD	D	A	D	N	SD	A	N	D	N	SD	A	N	SD	A	SA	SD	SD	SD
F	BD	Third.DS	Five-Ten	SA	A	SA	D	D	N	D	A	SD	D	SD	SA	D	SD	A	SD	N	SD	SD	SD	SA	A	SD	D	SD	D	D	SD	SD	N	SD	SA	SA	SD	SA	SD
M	BD	Third.DS	Five-Ten	SD	A	N	D	N	N	D	A	N	SD	SD	SD	A	A	SD	D	SD	SD	D	SD	N	A	SD	SD	D	SD	SD	SD	A	A	SD	A	SD	SD	SD	SD
M	HBD	First.DS	Five-Ten	SD	D	N	D	N	N	N	SD	N	A	SA	A	A	SD	D	D	SD	D	D	D	D	N	SD	SD	SD	N	SD	SD	A	N	SD	A	SD	SD	SD	SD
F	HBD	Third.DS	L.five	A	SD	SD	D	A	A	D	SD	SD	D	A	SD	A	SD	SA	SD	N	N	SD	SD	N	SD	D	D	SD	D	D	SD	SD	N	SD	A	D	SD	D	SD
M	BD	First.DS	Five-Ten	A	SD	SA	SD	A	A	D	SD	SD	D	A	SD	A	SD	A	A	SD	SD	SD	A	N	SD	SD	D	SA	D	SD	SD	A	SD	SD	A	SD	SD	SD	SD
M	LBD	Second.DS	L.five	SD	D	A	N	A	A	D	SD	A	D	A	D	A	SD	SD	SD	SD	D	SD	SD	D	D	SD	SD	SD	D	A	SA	SD	N	SD	SD	SD	SD	SD	SD
F	BD	D.G	L.five	SA	D	N	SD	A	N	SD	SA	SD	N	D	SD	A	SD	D	SD	N	SD	SD	SD	A	N	SD	D	SD	D	SD	A	D	A	SD	A	SD	SD	SD	SD
F	BD	First.DS	L.five	D	A	A	SD	N	N	A	A	SD	D	N	A	N	SD	D	D	D	SD	D	D	N	A	SD	D	SD	N	SD	A	A	SA	SD	N	SD	SD	A	SD
F	BD	First.DS	O.Ten	D	D	SD	SD	A	A	N	SD	SD	A	A	N	A	SD	D	SD	SD	D	N	SD	SD	N	SD	D	N	D	D	A	D	D	SD	SD	SD	SD	SD	SD
M	BD	First.DS	L.five	D	SD	A	D	N	A	SD	SA	SD	N	SD	SD	A	SA	D	A	N	SD	N	SD	N	SD	SD	SD	SA	D	SD	D	SD	D	SD	SD	D	SD	A	SD
M	BD	Third.DS	Five-Ten	D	D	N	N	SA	N	SD	SA	A	N	SD	SD	SD	SD	SD	SD	SD	D	D	SD	SD	D	SD	A	SD	A	D	SD	SD	N	SD	N	SD	SD	SD	SD
F	BD	First.DS	Five-Ten	A	D	SD	SD	A	N	N	SD	N	N	N	N	N	SD	N	SD	D	D	D	D	D	D	SD	SD	SD	D	A	A	D	D	SD	D	A	SD	SD	SD
M	BD	First.DS	L.five	D	D	SD	SD	SA	SA	D	A	SD	A	SA	A	SA	SA	SA	SD	SD	SD	SD	SD	D	D	A	SD	N	SA	SD	SD	SD	SD	SD	N	SA	SD	D	SD
M	BD	Second.DS	Five-Ten	D	SA	SA	SD	A	A	SA	SA	SD	A	A	A	A	SD	A	SD	SD	SA	SA	SA	A	SA	SD	SD	SD	A	N	SD	A	A	SD	SA	SD	SD	SA	SD
M	HBD	Third.DS	Five-Ten	D	D	SD	N	N	N	SD	SA	SD	SD	D	SD	SD	SD	D	SD	D	SD	D	D	SD	N	SD	SD	SD	D	SD	N	D	N	SD	SD	N	SD	D	SD
M	BD	Third.DS	Five-Ten	D	D	SD	SD	SD	N	N	SD	SD	SD	D	SD	SD	SD	SD	SD	D	SD	D	D	D	D	SA	D	SD	D	A	SA	A	SD	SD	D	SA	SD	SD	SD
M	BD	Third.DS	Five-Ten	SA	A	SA	SD	A	A	SA	N	SA	A	A	A	A	SD	SA	SD	N	N	SD	A	N	A	SD	N	A	SA	N	A	SA	A	SD	N	N	SD	SA	SD
M	BD	Third.DS	L.five	A	D	SD	SD	N	A	D	A	SD	SD	D	SD	D	SD	SD	D	D	SD	D	D	D	D	SD	SD	SD	D	SD	D	SD	N	SD	D	SD	SD	D	SD
M	LBD	Third.DS	Five-Ten	D	A	SD	SD	N	N	A	A	A	SD	SD	A	D	SD	N	N	SD	N	A	SD	SD	N	D	SD	D	A	SA	SD	SA	D	SD	SD	SD	SD	SD	SD
M	BD	Third.DS	Five-Ten	D	D	SD	N	SA	A	A	SD	SD	N	D	A	A	SD	N	SD	SD	SD	A	SD	SD	A	SD	SD	SD	D	SD	SD	A	A	SD	D	SD	SD	SD	SD
M	LBD	Fourth.DS	O.Ten	A	SD	A	SD	SD	N	A	SD	SD	SD	D	A	SA	A	A	SD	N	A	SD	SD	SD	SD	A	A	SD	A	SD	SD	A	A	SD	D	SD	SD	SD	SD
F	BD	Third.DS	O.Ten	D	SD	A	SD	SD	N	N	SD	SD	D	A	N	D	SD	A	SD	SD	SA	SD	SD	SA	SD	D	D	SD	D	SA	SD	SD	A	SD	N	A	SD	SD	SD
M	LBD	Third.DS	O.Ten	D	D	A	N	D	A	A	N	A	A	D	SA	SA	SD	A	SD	SD	A	SA	D	A	N	D	SD	A	A	SD	N	SD	A	SD	SA	SD	SD	SD	SD
M	HBD	First.DS	O.Ten	D	D	SD	D	D	SA	N	A	SD	N	SD	A	D	SD	A	D	D	SD	A	SD	A	SA	SD	SD	N	SD	SD	SA	A	A	SD	SD	SD	SD	A	SD
M	BD	Second.DS	O.Ten	A	SA	SA	N	D	N	SA	SD	SD	D	A	A	A	SA	A	SD	D	SD	SD	SD	A	A	SD	D	SD	SD	D	A	D	A	SD	SD	A	SD	SD	SD
M	LBD	First.DS	O.Ten	D	D	A	SD	A	SA	D	A	A	D	D	N	SD	SD	SD	N	SD	A	SD	SD	D	D	SD	D	SD	A	SD	D	A	N	SD	SD	D	SD	SD	SD
F	HBD	Third.DS	O.Ten	SD	D	SD	SD	SD	SD	D	SD	SD	A	N	A	N	SD	A	A	N	SD	SD	SD	N	SD	N	SD	SD	D	A	A	A	A	SD	SD	SD	SD	D	SD
M	BD	Fourth.DS	O.Ten	SD	D	A	SD	SD	SD	D	SD	A	A	N	A	N	SD	A	SD	SD	SD	N	SD	SA	SD	SD	SD	SD	D	SD	SD	A	A	SD	SD	SD	SD	N	SD
F	LBD	Third.DS	Five-Ten	SD	A	A	SA	SD	A	SA	A	D	SD	SA	SA	N	SD	A	SD	SD	SD	SD	SD	D	SD	SD	SD	D	SA	D	SA	SA	SD	SD	D	SD	SD	SD	SD
F	BD	Third.DS	Five-Ten	A	A	SD	SD	D	SD	D	A	A	D	D	A	D	SD	D	SD	D	SD	A	SD	D	SD	SD	D	SD	D	D	SD	A	D	SD	SD	SD	SD	D	SD
M	LBD	Third.DS	Five-Ten	SD	A	SA	SD	SD	A	N	SA	SD	SD	SA	A	SA	SD	SA	SD	SD	SA	SA	SD	SA	A	D	SA	A	SA	A	SD	A	D	SD	A	SA	SD	SD	SD
M	BD	Third.DS	O.Ten	SD	SD	A	SD	SD	SD	A	A	A	SD	N	A	N	SD	A	SD	SD	SD	SD	SD	D	A	D	SD	SD	D	D	SD	A	A	SD	SD	SD	SD	A	SD
M	LBD	Third.DS	Five-Ten	SD	SD	SD	SA	SD	A	D	A	D	SD	D	N	D	SD	D	N	SD	SD	N	SD	D	SD	D	SD	SD	D	SD	A	A	D	SD	D	SD	SD	SD	SD
M	BD	Third.DS	Five-Ten	A	A	A	SD	N	SD	A	SD	SD	N	D	N	SA	SD	D	SD	SD	SD	SD	SD	D	SD	D	SD	SD	D	SD	SD	SD	A	SD	SD	SD	SD	SD	D
M	LBD	Fourth.DS	O.Ten	A	A	N	SD	SD	SA	D	A	A	N	SD	A	D	SD	D	SD	SD	SD	SD	SD	D	SD	SD	SD	D	N	D	SD	A	A	SD	D	SD	SD	SD	D
F	BD	Third.DS	O.Ten	SD	SD	SD	SD	SD	A	N	SD	A	D	D	SD	D	SD	D	D	D	SD	SD	SD	D	SD	A	SD	SD	D	A	SD	SD	A	SD	SD	SD	SD	SD	D
M	LBD	Third.DS	O.Ten	SD	SD	SD	SD	SD	SD	SA	SA	SD	SD	D	A	SA	SD	SA	SD	SD	A	SD	SD	A	SD	SA	SD	SD	D	SD	SD	SD	D	SD	SD	SA	SD	SD	D
M	HBD	First.DS	O.Ten	SD	SD	N	SD	SD	A	SD	SD	SD	SD	SD	A	A	SD	N	SD	SD	SD	N	SD	D	SA	D	SD	D	A	SD	SD	SD	SA	SD	SD	SD	SD	SA	D
M	BD	Second.DS	O.Ten	A	SD	SD	A	SD	SD	A	SD	SD	SD	SD	A	D	A	A	SD	SD	A	SD	SD	D	SD	SD	SD	D	D	SD	A	SD	D	SD	SD	A	SD	A	D
M	LBD	First.DS	O.Ten	A	A	SD	A	SD	SD	D	SD	SD	SD	SD	A	D	SD	A	SD	SD	SD	SD	SD	A	SD	SD	SD	D	D	D	SD	SD	D	SD	SD	SD	SD	SD	D
M	BD	S.R	O.Ten	A	SA	SD	A	SD	SD	A	SD	SD	SD	SD	A	D	SD	A	SD	SD	A	SD	SD	D	A	SD	SD	D	D	D	SD	SD	D	SD	SD	SA	SD	A	D
M	BD	Second.DS	Five-Ten	SD	A	A	A	SD	SD	D	SD	SD	D	SA	A	N	D	D	SD	D	SD	N	SD	D	SD	SD	D	D	SA	SD	SD	SD	A	SD	SD	SD	SD	SD	D
F	LBD	Third.DS	O.Ten	A	SA	A	SD	SD	SD	N	SD	A	N	A	N	D	SD	N	N	SD	SD	N	SD	D	A	D	D	D	A	D	SD	N	A	SD	D	SD	SD	SD	D
F	BD	Second.DS	L.five	A	SD	N	A	N	A	A	SD	SD	SD	SD	A	A	SD	A	SD	SD	A	SD	SD	A	SD	SD	SD	D	N	A	A	SD	A	SD	A	A	SD	SD	D
M	BD	S.R	Five-Ten	SD	SD	A	A	SD	SD	SA	A	A	SD	SA	A	N	SA	A	SD	SD	A	N	SD	SA	A	D	SD	D	SA	D	SD	SD	A	SD	A	SD	SD	SA	D
M	BD	Second.DS	Five-Ten	SD	SA	A	SD	SD	N	SA	A	SD	SD	SA	SA	N	SA	A	SD	SD	SD	SD	SD	SD	SD	SD	SD	SA	SA	SD	SD	SD	SD	SD	SA	SD	SD	SD	D
M	LBD	Third.DS	O.Ten	SD	SD	N	A	N	N	N	SD	D	N	SD	N	N	N	N	N	SD	A	N	SD	A	A	A	SD	D	D	D	SD	SD	D	SD	SD	SD	SD	A	D
M	BD	Third.DS	Five-Ten	SD	SD	SD	SD	SD	A	SA	SA	SD	SD	A	SA	A	SA	SA	SD	SD	A	N	SD	A	SA	SD	D	SD	A	SD	SD	SA	SA	SD	SD	SD	SD	SA	SD
M	LBD	Second.DS	L.five	A	SD	SD	D	SD	SD	D	SD	SA	SD	SA	A	SA	SA	SA	SD	SD	SD	SD	SD	SD	D	SD	SD	D	N	SD	SD	SD	A	SD	SD	A	SD	D	SD
F	BD	Third.DS	Five-Ten	A	A	A	SD	N	SD	D	SA	SA	A	N	SA	D	D	D	D	SD	D	SD	D	SD	SD	D	SD	SA	D	SD	SD	SD	D	SD	A	A	SD	SD	SD
F	LBD	Third.DS	L.five	A	SD	A	SD	A	SD	SA	A	SD	A	N	SA	SA	SA	SA	SA	SA	A	SD	SD	SD	SD	SD	SD	SD	SA	SD	D	A	SD	SD	SD	SD	SD	SD	SD
M	BD	Third.DS	Five-Ten	SD	SD	SD	A	D	SD	A	SD	D	D	N	A	A	SD	D	SD	SA	SD	SD	A	A	SD	A	SD	SD	A	SD	A	SA	A	SD	A	SD	SD	SD	SD
M	BD	Third.DS	Five-Ten	A	A	SA	SD	A	SA	SA	SD	SA	A	N	A	D	D	D	SD	SD	SA	N	D	SD	SD	D	SD	SD	D	SD	SD	A	SD	SD	SD	D	SD	SD	SD
F	LBD	Fourth.DS	L.five	A	A	A	A	A	SD	SA	SD	A	A	SA	A	SA	SD	N	SA	SD	D	N	D	SD	SD	SD	SD	SD	D	D	A	A	A	SD	SD	SD	SD	D	SD
F	LBD	Third.DS	L.five	SD	SD	SD	D	SD	SD	SA	SD	A	A	D	N	N	SD	N	SD	SD	D	SD	D	A	SD	SD	SD	D	N	D	SD	SD	A	SD	SD	SD	SD	SA	SD
F	LBD	Third.DS	L.five	SD	SD	A	SD	N	A	N	SD	SA	SD	D	N	D	D	D	SD	SD	D	D	D	SD	SD	D	SD	SD	D	SA	SD	SD	D	SD	A	D	SD	D	SD
M	LBD	Third.DS	L.five	SD	SD	N	SD	A	SD	SA	SD	SD	SD	SD	A	D	SD	D	SA	SD	SD	SD	SD	D	SD	D	SD	D	D	D	SD	A	SD	SD	SD	SD	SD	A	SD
M	BD	Third.DS	Five-Ten	A	SD	SD	SD	D	SD	SA	A	SD	D	SD	SD	N	SD	A	SD	SD	SD	SD	SD	SD	D	SD	D	SD	N	SD	D	SD	D	SD	SD	SD	SD	D	D
M	LBD	Third.DS	L.five	SD	A	SD	D	A	A	SD	SA	SD	A	A	A	D	SD	D	SD	SD	SD	SD	SD	SD	SD	D	SD	SD	A	D	SD	A	SD	SD	D	D	SD	SD	D
M	LBD	Third.DS	L.five	A	SD	N	D	A	A	SA	SD	SD	A	A	A	D	SD	D	SD	SD	SD	D	SD	SD	SD	A	SD	SD	D	SA	SD	A	SA	SD	SD	SD	SD	SD	D
M	BD	Fourth.DS	Five-Ten	SD	A	SD	SD	D	SD	A	SD	SD	A	A	A	D	SD	D	SD	SD	SD	SD	SD	SD	D	SD	D	D	A	D	SA	SD	SA	SD	A	SA	SD	D	D
F	HBD	Third.DS	O.Ten	SD	A	SD	D	D	SD	A	SD	A	A	A	A	SA	SA	SA	SD	D	D	SD	D	SD	D	D	D	SD	D	SD	D	SD	D	SD	SD	SD	SD	D	D
M	BD	Third.DS	Five-Ten	SD	A	SD	SD	A	SD	A	SD	SD	A	SD	A	A	SD	A	SD	N	D	N	SD	SA	SD	SA	SD	SD	D	SA	A	A	D	SD	SD	SA	SD	SA	D
F	LBD	Fourth.DS	L.five	SD	SD	A	SD	SD	SD	D	A	A	D	A	A	N	N	N	A	SD	SD	SD	SD	SD	D	D	SD	SA	A	SD	SA	SD	D	SD	SD	SD	SD	D	D
F	HBD	Third.DS	O.Ten	SD	SD	A	SD	SD	SD	SD	SD	SD	SD	SD	N	SA	SA	SA	N	SD	SD	SD	SD	A	SD	A	A	SD	A	D	SD	A	D	SD	SD	SD	SD	SD	D
M	HBD	Third.DS	O.Ten	A	A	N	SD	N	A	A	A	SA	A	SA	A	SA	SD	SA	N	SD	SD	SD	SD	SD	SD	SD	SD	SD	N	SA	SD	SD	SD	SD	SD	SD	D	SD	D
M	LBD	Third.DS	L.five	A	A	A	D	SD	SD	SA	A	SD	A	A	A	N	SD	N	N	N	SD	N	SD	SD	SD	D	D	SD	D	SD	SD	A	SD	SD	SD	SD	D	D	D
F	BD	Fourth.DS	Five-Ten	SD	SD	A	SD	SD	SD	SA	A	D	A	SA	SA	D	SD	A	A	SD	SA	SD	SD	A	D	SD	N	SA	SA	A	A	SD	SD	SD	SD	SD	D	SD	D
F	HBD	Third.DS	O.Ten	SD	SD	N	SD	N	SD	SD	SD	SD	SD	A	N	SA	SA	D	A	SD	SD	SD	SD	SA	D	SD	SD	SD	A	SD	SD	SD	SD	SD	SD	SD	D	A	D
M	BD	Third.DS	Five-Ten	SD	SA	SD	SD	SD	A	SA	SA	SD	A	SD	SA	A	SD	A	SD	N	SD	N	SD	SD	SD	D	D	SD	A	SD	D	A	N	SD	A	SD	D	SA	D
M	HBD	Third.DS	O.Ten	A	SA	SA	SD	SA	SA	D	A	SA	SD	SA	N	SA	SA	SA	N	SD	SD	SD	SD	SD	SD	SD	SA	SD	D	SA	SD	SA	SA	SD	SA	D	D	SD	D
M	BD	Third.DS	Five-Ten	SD	A	A	SD	N	A	A	A	N	SD	SD	N	D	D	D	SD	SD	D	SD	D	SD	SD	SA	N	D	D	SD	A	SD	N	SD	SD	SD	D	A	D
F	BD	Third.DS	Five-Ten	SD	SA	A	N	SD	SA	SD	SD	SD	A	SD	N	SA	SA	SA	SA	SD	A	SD	SD	SD	SD	SA	SD	D	SA	SD	SD	A	A	SD	SD	SA	D	SD	D
F	BD	Third.DS	Five-Ten	SD	SD	SD	N	SA	SA	SD	SD	SD	N	SD	N	A	SD	SD	N	SD	SA	SD	SD	SA	N	D	SD	SD	A	SD	SD	SA	SA	D	N	SD	D	SD	D
F	BD	Third.DS	Five-Ten	SD	SD	N	SD	SA	SA	SD	A	SD	N	SD	D	D	D	SD	D	SD	SA	N	D	SD	N	SD	N	SD	D	SD	D	D	SA	D	SD	SD	D	SD	SD
F	LBD	Fourth.DS	O.Ten	SD	A	A	D	SD	A	D	A	SD	SD	SA	SD	SD	SD	N	SD	SD	SD	SD	SD	SD	A	D	SD	SD	D	SD	D	A	N	D	SD	SD	D	A	SD
M	BD	Third.DS	O.Ten	A	SD	N	SD	SD	A	SD	SD	SD	N	D	N	N	N	N	SD	SD	SD	D	D	D	N	SD	D	SA	N	SD	SD	A	A	D	A	SA	D	SD	SD
F	HBD	Third.DS	Five-Ten	A	SD	A	SD	N	SD	D	SD	A	N	D	SA	D	D	SD	SD	SD	SA	SA	SD	SA	N	SD	SD	D	D	SA	SD	SD	N	D	N	SD	D	A	SD
F	BD	Third.DS	Five-Ten	A	SD	N	SD	SD	SD	A	SD	SA	A	N	SD	D	SD	SD	SD	SD	SD	A	SD	D	D	SD	A	SD	D	SD	SD	A	N	D	N	SD	D	SD	SD
M	LBD	Third.DS	Five-Ten	SD	SD	A	SD	SD	SD	D	SA	SA	A	N	N	N	SD	A	A	SD	SD	D	D	D	SD	SD	SD	SD	D	SD	SD	SD	SD	D	N	SD	D	SD	SD
F	BD	Third.DS	O.Ten	SD	A	N	SD	N	A	D	SD	N	A	A	SD	D	N	SD	SD	SA	D	SD	SD	SD	A	SD	SD	SD	A	A	SD	SD	N	D	A	SD	D	SD	SD
M	LBD	Third.DS	Five-Ten	SD	A	A	SD	SD	SA	A	SD	SD	A	A	SA	D	SD	SD	SD	D	SD	N	SD	SD	A	D	SD	SA	A	SD	D	A	SA	D	SA	SA	D	A	SD
M	BD	Fourth.DS	Five-Ten	SD	SA	A	N	A	A	SA	A	D	SD	A	SA	D	SD	SD	SD	D	SD	D	D	SD	SA	SD	SD	SA	D	N	SD	SA	A	D	A	D	D	SD	SD
M	LBD	Third.DS	O.Ten	SD	A	A	SD	A	A	N	SD	A	SD	A	N	SD	SD	SD	N	SD	D	D	D	SD	A	A	SD	SD	D	SD	SD	A	N	D	N	SD	D	SD	SD
M	BD	Third.DS	O.Ten	SD	SA	SA	SD	N	SA	SA	SD	SD	SD	N	A	A	A	A	SD	SD	SD	N	SD	A	SA	SD	N	SD	D	SD	SD	SD	N	D	N	SA	D	SA	SD
M	BD	Third.DS	O.Ten	SD	SA	N	SD	A	A	N	SD	A	SD	SD	A	N	SD	N	A	SD	SD	D	SD	SD	N	SD	SD	SD	A	SD	SD	A	D	D	D	SD	D	SD	SD
F	BD	Third.DS	O.Ten	SD	D	SD	N	D	SD	D	SD	SD	SD	D	SD	SD	SD	SD	N	SD	SD	D	SD	SD	A	N	SD	A	D	SD	SD	D	A	D	A	A	D	A	SD
F	BD	Third.DS	Five-Ten	SA	D	SA	SD	SA	SA	SA	SA	A	SD	A	SA	SD	SD	SD	N	SD	SD	SD	SD	SD	N	SA	SD	SD	D	SA	SD	SA	SA	D	N	SA	D	SA	SD
F	HBD	D.G	O.Ten	A	D	A	SD	A	SD	SD	SD	SD	SD	SA	A	N	N	N	N	SD	SD	SD	D	SD	N	SD	D	SD	D	D	A	A	N	D	N	D	D	SD	SD
F	BD	Third.DS	Five-Ten	SD	D	SD	SD	D	SD	D	SD	SD	N	SA	N	D	A	A	A	N	SD	A	D	SD	D	SD	N	SD	SA	SD	SD	D	A	D	A	A	SD	SD	SD
F	BD	Third.DS	Five-Ten	A	SA	N	SD	D	SD	SD	SD	SD	N	N	D	A	SD	A	SD	SD	N	SD	SD	SD	A	D	SD	D	D	SD	SD	SD	D	D	A	SA	SD	SD	D
M	BD	Third.DS	Five-Ten	SD	D	N	SD	N	SD	D	SD	SA	SD	N	SD	SD	SD	N	SD	N	SD	SD	SD	SD	A	SD	SD	SA	D	SA	SA	SD	SA	D	N	SD	SD	SD	D
M	BD	Third.DS	L.five	SD	D	SD	SD	D	SD	D	SD	SD	D	D	SD	SA	SA	SA	A	SD	SD	SD	SD	SD	SA	SA	SD	SD	SA	SD	SD	A	SA	D	SA	SA	SD	A	D
M	LBD	Third.DS	O.Ten	SD	D	SD	N	D	SD	SD	SD	SD	SD	A	SD	N	N	A	A	SD	SD	SD	D	N	N	SD	N	A	D	SD	SD	D	N	D	A	SD	SD	SD	D
M	BD	Third.DS	Five-Ten	SD	D	N	N	A	A	A	SA	SA	SD	A	N	D	N	N	A	SD	A	D	SD	SD	A	N	SA	SD	N	SD	SD	A	N	D	A	SD	SD	A	D
F	BD	Second.DS	Five-Ten	SD	A	A	SD	A	N	D	A	D	SD	A	A	N	SD	A	A	N	SD	SD	SD	D	A	SD	SD	N	D	SD	SD	A	N	SD	A	SD	SD	N	D
F	HBD	Third.DS	L.five	SD	A	A	D	A	N	D	A	SD	A	A	A	A	N	A	A	SD	SD	SD	SD	D	N	SD	D	A	D	SD	SD	A	A	SD	A	SD	SD	N	D
F	HBD	Third.DS	Five-Ten	A	A	A	SD	A	N	D	A	SD	A	A	A	SD	D	D	N	N	SD	SD	SD	N	SD	SD	D	SD	SD	SD	SD	A	D	SD	D	D	SD	SD	D
F	BD	Third.DS	Five-Ten	SD	A	SD	SD	SD	A	SD	SD	A	A	D	SD	D	SD	D	D	SD	D	SD	D	N	SD	A	SD	D	D	SA	SD	SD	SD	SD	D	SD	SD	D	D
M	HBD	Third.DS	Five-Ten	SD	D	SD	SD	A	A	D	SD	SD	N	N	N	SD	SD	A	D	D	SD	SD	SD	A	A	SD	D	SD	D	A	A	A	D	SD	D	SD	SD	SD	D
F	HBD	Third.DS	Five-Ten	A	A	A	SD	N	N	A	A	SD	A	A	A	N	SD	D	A	SD	D	D	SD	A	D	A	SD	SD	D	SD	SD	SD	D	SD	D	SD	SD	SD	D
F	HBD	First.DS	O.Ten	SD	D	A	SD	A	A	SD	SA	SD	A	SA	A	D	D	N	SD	N	SD	SD	D	A	N	A	SD	D	D	SD	A	A	N	SD	D	D	SD	SD	D
F	BD	Third.DS	L.five	SD	SA	N	SD	A	A	D	SA	N	SD	SD	A	A	A	A	A	SD	A	SD	SD	A	N	D	D	A	A	D	D	A	A	SD	A	A	SD	SD	D
M	BD	Third.DS	L.five	SD	A	SD	N	N	N	SD	SD	SD	N	N	N	N	D	A	SD	N	D	SD	SD	N	A	SD	SD	A	D	SD	SD	SD	A	SD	N	N	SD	SD	SD
F	LBD	Second.DS	O.Ten	A	SA	SA	SD	A	A	A	SA	A	A	SA	SA	N	SD	N	A	D	SD	D	SD	A	N	A	D	SD	A	SD	A	D	D	SD	A	A	SD	SD	SD
F	HBD	Third.DS	L.five	A	A	A	SD	A	N	A	SD	SD	A	D	N	N	SD	A	A	SD	D	D	D	N	A	SD	SD	D	D	SD	A	A	N	SD	A	A	SD	SD	SD
M	BD	Third.DS	L.five	SD	D	N	SD	N	N	A	SD	SD	N	N	A	A	D	N	SD	N	SD	D	SD	SA	N	SD	D	SD	A	SD	A	D	N	SD	N	N	SD	N	SD
M	BD	Third.DS	Five-Ten	SD	SA	A	N	A	A	SA	A	SD	A	A	SA	SA	SD	A	SA	SD	SD	SD	SD	A	SA	SD	SD	A	D	N	SD	A	A	SD	SA	A	SD	SD	SD
M	BD	Third.DS	O.Ten	SD	A	SA	SD	A	A	SA	SA	A	SD	A	A	A	A	A	A	SD	SD	SD	SD	SA	A	SA	SD	A	D	SA	SA	A	A	SD	SA	SA	SD	SD	SD
F	LBD	Third.DS	Five-Ten	A	D	A	SD	A	A	A	A	A	A	N	N	A	SD	A	SD	SD	SA	SD	SD	N	D	SD	SD	D	A	SD	SD	A	A	SD	D	N	SD	SD	SD
M	LBD	Fourth.DS	Five-Ten	SA	A	A	SD	SA	A	SA	A	SD	A	N	A	SA	SD	N	SD	SD	SD	SD	SD	N	A	SD	SD	SD	D	SD	A	SA	SA	SD	N	N	SD	SD	SD
M	LBD	Third.DS	Five-Ten	SA	D	N	SD	A	A	SD	SD	SD	A	A	N	N	SD	A	SA	SD	SD	SD	SD	A	N	A	D	A	A	D	A	A	N	SD	A	N	SD	N	SD
M	BD	Third.DS	O.Ten	A	A	A	SD	A	A	A	A	SD	A	A	A	A	A	A	A	SD	SA	SD	SD	A	A	SD	D	SD	D	SD	SA	A	A	SD	A	A	SD	SD	SD
F	BD	Third.DS	Five-Ten	A	N	A	SD	A	A	A	A	SD	A	A	A	A	SD	A	SD	N	SD	SD	SD	N	A	SD	SD	A	A	D	SD	A	A	SD	A	A	SD	A	SD
F	BD	Third.DS	O.Ten	SD	A	SD	SD	A	A	SD	SD	SD	N	A	N	N	N	N	SD	SD	A	SD	SD	N	A	SD	D	D	N	SD	SD	A	N	SD	N	N	SD	SD	SD
F	BD	Third.DS	O.Ten	SA	SA	SD	N	N	N	D	SD	A	N	N	N	N	SD	N	SD	N	SD	SD	SD	N	N	N	SD	SD	D	A	SD	SD	N	SD	N	N	SD	SD	SD
F	HBD	Second.DS	O.Ten	A	D	SD	N	N	A	SD	SD	SD	A	N	N	N	SD	N	SD	SD	A	SD	SD	N	N	SD	SD	SD	A	SD	A	SD	N	SD	N	N	SD	SD	SD
F	BD	Second.DS	Five-Ten	SA	D	A	SD	A	A	A	A	SD	A	A	A	A	SD	A	SA	SD	SA	SD	SD	SA	N	SD	D	A	D	SD	A	A	A	SD	N	A	SD	A	SD
F	BD	Third.DS	Five-Ten	SD	SD	A	N	N	A	N	SD	SD	N	A	N	N	A	A	A	N	N	N	SD	N	N	SD	SD	SD	N	SD	SD	A	N	SD	N	N	SD	SD	SD
F	BD	Second.DS	O.Ten	A	A	A	SD	A	A	A	A	SD	A	A	A	A	SD	A	SD	SD	SD	SD	SD	A	A	SD	SD	D	D	D	SD	A	A	SD	N	N	SD	A	SD
F	BD	Third.DS	L.five	A	D	SD	N	SA	SA	SA	SA	SD	A	A	SA	N	SD	SA	SD	N	N	N	SD	N	N	SD	D	SD	D	SD	SD	A	SA	SD	N	A	SD	SD	SD
F	BD	Second.DS	Five-Ten	SA	N	SD	SD	N	A	D	A	D	A	A	N	N	SD	SA	SD	SD	SD	SD	SD	A	D	A	SD	SA	A	SD	SD	D	N	SD	SA	SA	SD	SD	SD
F	HBD	Third.DS	Five-Ten	SA	D	A	N	A	N	N	SD	SD	A	A	A	N	SD	A	A	A	SD	SD	SD	A	N	A	SD	SD	D	SD	A	A	N	SD	A	A	SD	A	SD
M	BD	Third.DS	L.five	SA	SD	SD	N	D	N	SD	A	A	D	SD	SD	SD	SD	SD	SD	D	D	D	SD	D	SD	SD	A	SD	SD	SD	N	SD	D	SD	D	N	SD	SD	SD
M	HBD	Third.DS	O.Ten	D	D	SD	SD	A	A	N	SD	SD	A	A	N	A	N	N	SD	N	SD	D	SD	D	N	A	D	SD	D	SD	A	A	A	SD	A	A	SD	SD	SD
M	HBD	Third.DS	Five-Ten	A	A	SD	N	A	A	D	SD	A	A	N	N	SD	SD	D	SD	A	SD	SD	SD	D	A	SD	SD	SD	D	SD	SD	A	A	SD	D	N	SD	D	SD
M	HBD	Fourth.DS	Five-Ten	SA	SA	SD	N	N	N	D	SD	SD	N	N	SD	SD	SD	SD	SD	N	D	D	SD	D	A	SD	D	A	D	SA	N	A	N	SD	A	D	SD	SD	SD
M	BD	Third.DS	L.five	A	A	A	A	A	A	N	SD	A	A	N	A	A	SD	A	SD	A	N	SD	SD	A	A	SD	A	SD	A	D	A	A	A	SD	A	A	SD	A	SD
F	BD	Third.DS	Five-Ten	D	D	SD	N	SA	N	SD	SA	SD	N	SD	SA	SD	SD	N	N	A	SD	SD	SD	A	N	A	A	A	D	SD	SD	A	A	SD	SD	A	SD	SD	SD
F	HBD	Third.DS	Five-Ten	N	D	SD	N	N	N	D	A	A	D	SD	SD	A	D	N	SD	N	N	SD	SD	N	N	SD	SD	N	D	SD	N	SD	N	SD	N	N	SD	SD	SD
M	HBD	Third.DS	Five-Ten	A	N	SD	N	N	SA	SA	SA	SD	A	SA	SA	A	SD	SA	SD	N	SD	SD	SD	SA	D	SD	SA	SD	SA	SD	N	A	D	SD	SA	A	SD	SD	SD
F	HBD	Third.DS	Five-Ten	A	D	A	A	N	A	A	SD	SD	N	SD	D	A	SA	N	SD	N	SD	SD	SD	A	N	SD	SD	SD	A	SD	SD	A	SA	SD	A	SD	SD	A	SD
M	HBD	Third.DS	L.five	SA	A	SD	D	N	N	D	A	SD	D	SD	SD	N	SD	SD	SD	SD	SD	SD	SA	SD	A	SD	D	A	D	SD	SD	A	SD	SD	SA	D	SD	D	SD
F	BD	Fourth.DS	O.Ten	N	D	SD	SD	SA	N	SD	A	SA	SD	SD	N	N	SD	D	SD	SD	SD	SD	SA	N	D	SD	SA	D	D	SD	SA	A	SD	SD	A	A	SD	SD	SD
F	LBD	Third.DS	Five-Ten	N	D	SD	A	D	N	N	SD	SD	D	SD	N	A	SD	SA	SD	D	SD	D	A	D	N	SD	A	N	D	N	SD	A	N	SD	A	SA	SD	SD	SD
F	BD	Third.DS	Five-Ten	SA	A	SA	D	D	N	D	A	SD	D	SD	SA	D	SD	A	SD	N	SD	SD	SD	SA	A	SD	D	SD	D	D	SD	SD	N	SD	SA	SA	SD	SA	SD
M	BD	Third.DS	Five-Ten	SD	A	N	D	N	N	D	A	N	SD	SD	SD	A	A	SD	D	SD	SD	D	SD	N	A	SD	SD	D	SD	SD	SD	A	A	SD	A	SD	SD	SD	SD
M	HBD	First.DS	Five-Ten	SD	D	N	D	N	N	N	SD	N	A	SA	A	A	SD	D	D	SD	D	D	D	D	N	SD	SD	SD	N	SD	SD	A	N	SD	A	SD	SD	SD	SD
F	HBD	Third.DS	L.five	A	SD	SD	D	A	A	D	SD	SD	D	A	SD	A	SD	SA	SD	N	N	SD	SD	N	SD	D	D	SD	D	D	SD	SD	N	SD	A	D	SD	D	SD
M	BD	First.DS	Five-Ten	A	SD	SA	SD	A	A	D	SD	SD	D	A	SD	A	SD	A	A	SD	SD	SD	A	N	SD	SD	D	SA	D	SD	SD	A	SD	SD	A	SD	SD	SD	SD
M	LBD	Second.DS	L.five	SD	D	A	N	A	A	D	SD	A	D	A	D	A	SD	SD	SD	SD	D	SD	SD	D	D	SD	SD	SD	D	A	SA	SD	N	SD	SD	SD	SD	SD	SD
F	BD	D.G	L.five	SA	D	N	SD	A	N	SD	SA	SD	N	D	SD	A	SD	D	SD	N	SD	SD	SD	A	N	SD	D	SD	D	SD	A	D	A	SD	A	SD	SD	SD	SD
F	BD	First.DS	L.five	D	A	A	SD	N	N	A	A	SD	D	N	A	N	SD	D	D	D	SD	D	D	N	A	SD	D	SD	N	SD	A	A	SA	SD	N	SD	SD	A	SD
F	BD	First.DS	O.Ten	D	D	SD	SD	A	A	N	SD	SD	A	A	N	A	SD	D	SD	SD	D	N	SD	SD	N	SD	D	N	D	D	A	D	D	SD	SD	SD	SD	SD	SD
M	BD	First.DS	L.five	D	SD	A	D	N	A	SD	SA	SD	N	SD	SD	A	SA	D	A	N	SD	N	SD	N	SD	SD	SD	SA	D	SD	D	SD	D	SD	SD	D	SD	A	SA
M	BD	Third.DS	Five-Ten	D	D	N	N	SA	N	SD	SA	A	N	SD	SD	SD	SD	SD	SD	SD	D	D	SD	SD	D	SD	A	SD	A	D	SD	SD	N	SD	N	SD	SD	SD	SA
F	BD	First.DS	Five-Ten	A	D	SD	SD	A	N	N	SD	N	N	N	N	N	SD	N	SD	D	D	D	D	D	D	SD	SD	SD	D	A	A	D	D	SD	D	A	SD	SD	SA
M	BD	First.DS	L.five	D	D	SD	SD	SA	SA	D	A	SD	A	SA	A	SA	SA	SA	SD	SD	SD	SD	SD	D	D	A	SD	N	SA	SD	SD	SD	SD	SD	N	SA	SD	D	SA
M	BD	Second.DS	Five-Ten	D	SA	SA	SD	A	A	SA	SA	SD	A	A	A	A	SD	A	SD	SD	SA	SA	SA	A	SA	SD	SD	SD	A	N	SD	A	A	SD	SA	SD	SD	SA	SA
M	HBD	Third.DS	Five-Ten	D	D	SD	N	N	N	SD	SA	SD	SD	D	SD	SD	SD	D	SD	D	SD	D	D	SD	N	SD	SD	SD	D	SD	N	D	N	SD	SD	N	SD	D	SA
M	BD	Third.DS	Five-Ten	D	D	SD	SD	SD	N	N	SD	SD	SD	D	SD	SD	SD	SD	SD	D	SD	D	D	D	D	SA	D	SD	D	A	SA	A	SD	SD	D	SA	SD	SD	SA
M	BD	Third.DS	Five-Ten	SA	A	SA	SD	A	A	SA	N	SA	A	A	A	A	SD	SA	SD	N	N	SD	A	N	A	SD	N	A	SA	N	A	SA	A	SD	N	N	SD	SA	SA
M	BD	Third.DS	L.five	A	D	SD	SD	N	A	D	A	SD	SD	D	SD	D	SD	SD	D	D	SD	D	D	D	D	SD	SD	SD	D	SD	D	SD	N	SD	D	SD	SD	D	SA
M	LBD	Third.DS	Five-Ten	D	A	SD	SD	N	N	A	A	A	SD	SD	A	D	SD	N	N	SD	N	A	SD	SD	N	D	SD	D	A	SA	SD	SA	D	SD	SD	SD	SD	SD	SA
M	BD	Third.DS	Five-Ten	D	D	SD	N	SA	A	A	SD	SD	N	D	A	A	SD	N	SD	SD	SD	A	SD	SD	A	SD	SD	SD	D	SD	SD	A	A	SD	D	SD	SD	SD	SA
M	LBD	Fourth.DS	O.Ten	A	SD	A	SD	SD	N	A	SD	SD	SD	D	A	SA	A	A	SD	N	A	SD	SD	SD	SD	A	A	SD	A	SD	SD	A	A	SD	D	SD	SD	SD	SA
F	BD	Third.DS	O.Ten	D	SD	A	SD	SD	N	N	SD	SD	D	A	N	D	SD	A	SD	SD	SA	SD	SD	SA	SD	D	D	SD	D	SA	SD	SD	A	SD	N	A	SD	SD	SA
M	LBD	Third.DS	O.Ten	D	D	A	N	D	A	A	N	A	A	D	SA	SA	SD	A	SD	SD	A	SA	D	A	N	D	SD	A	A	SD	N	SD	A	SD	SA	SD	SD	SD	SA
M	HBD	First.DS	O.Ten	D	D	SD	D	D	SA	N	A	SD	N	SD	A	D	SD	A	D	D	SD	A	SD	A	SA	SD	SD	N	SD	SD	SA	A	A	SD	SD	SD	SD	A	SA
M	BD	Second.DS	O.Ten	A	SA	SA	N	D	N	SA	SD	SD	D	A	A	A	SA	A	SD	D	SD	SD	SD	A	A	SD	D	SD	SD	D	A	D	A	SD	SD	A	SD	SD	SA
M	LBD	First.DS	O.Ten	D	D	A	SD	A	SA	D	A	A	D	D	N	SD	SD	SD	N	SD	A	SD	SD	D	D	SD	D	SD	A	SD	D	A	N	SD	SD	D	SD	SD	SA
F	HBD	Third.DS	O.Ten	SD	D	SD	SD	SD	SD	D	SD	SD	A	N	A	N	SD	A	A	N	SD	SD	SD	N	SD	N	SD	SD	D	A	A	A	A	SD	SD	SD	SD	D	SA
M	BD	Fourth.DS	O.Ten	SD	D	A	SD	SD	SD	D	SD	A	A	N	A	N	SD	A	SD	SD	SD	N	SD	SA	SD	SD	SD	SD	D	SD	SD	A	A	SD	SD	SD	SD	N	SA
F	LBD	Third.DS	Five-Ten	SD	A	A	SA	SD	A	SA	A	D	SD	SA	SA	N	SD	A	SD	SD	SD	SD	SD	D	SD	SD	SD	D	SA	D	SA	SA	SD	SD	D	SD	SD	SD	SA
F	BD	Third.DS	Five-Ten	A	A	SD	SD	D	SD	D	A	A	D	D	A	D	SD	D	SD	D	SD	A	SD	D	SD	SD	D	SD	D	D	SD	A	D	SD	SD	SD	SD	D	SA
M	LBD	Third.DS	Five-Ten	SD	A	SA	SD	SD	A	N	SA	SD	SD	SA	A	SA	SD	SA	SD	SD	SA	SA	SD	SA	A	D	SA	A	SA	A	SD	A	D	SD	A	SA	SD	SD	SA
M	BD	Third.DS	O.Ten	SD	SD	A	SD	SD	SD	A	A	A	SD	N	A	N	SD	A	SD	SD	SD	SD	SD	D	A	D	SD	SD	D	D	SD	A	A	SD	SD	SD	SD	A	SA
M	LBD	Third.DS	Five-Ten	SD	SD	SD	SA	SD	A	D	A	D	SD	D	N	D	SD	D	N	SD	SD	N	SD	D	SD	D	SD	SD	D	SD	A	A	D	SD	D	SD	SD	SD	SA
M	BD	Third.DS	Five-Ten	A	A	A	SD	N	SD	A	SD	SD	N	D	N	SA	SD	D	SD	SD	SD	SD	SD	D	SD	D	SD	SD	D	SD	SD	SD	A	SD	SD	SD	SD	SD	D
M	LBD	Fourth.DS	O.Ten	A	A	N	SD	SD	SA	D	A	A	N	SD	A	D	SD	D	SD	SD	SD	SD	SD	D	SD	SD	SD	D	N	D	SD	A	A	SD	D	SD	SD	SD	D
F	BD	Third.DS	O.Ten	SD	SD	SD	SD	SD	A	N	SD	A	D	D	SD	D	SD	D	D	D	SD	SD	SD	D	SD	A	SD	SD	D	A	SD	SD	A	SD	SD	SD	SD	SD	D
M	LBD	Third.DS	O.Ten	SD	SD	SD	SD	SD	SD	SA	SA	SD	SD	D	A	SA	SD	SA	SD	SD	A	SD	SD	A	SD	SA	SD	SD	D	SD	SD	SD	D	SD	SD	SA	SD	SD	D
M	HBD	First.DS	O.Ten	SD	SD	N	SD	SD	A	SD	SD	SD	SD	SD	A	A	SD	N	SD	SD	SD	N	SD	D	SA	D	SD	D	A	SD	SD	SD	SA	SD	SD	SD	SD	SA	D
M	BD	Second.DS	O.Ten	A	SD	SD	A	SD	SD	A	SD	SD	SD	SD	A	D	A	A	SD	SD	A	SD	SD	D	SD	SD	SD	D	D	SD	A	SD	D	SD	SD	A	SD	A	D
M	LBD	First.DS	O.Ten	A	A	SD	A	SD	SD	D	SD	SD	SD	SD	A	D	SD	A	SD	SD	SD	SD	SD	A	SD	SD	SD	D	D	D	SD	SD	D	SD	SD	SD	SD	SD	D
M	BD	S.R	O.Ten	A	SA	SD	A	SD	SD	A	SD	SD	SD	SD	A	D	SD	A	SD	SD	A	SD	SD	D	A	SD	SD	D	D	D	SD	SD	D	SD	SD	SA	SD	A	D
M	BD	Second.DS	Five-Ten	SD	A	A	A	SD	SD	D	SD	SD	D	SA	A	N	D	D	SD	D	SD	N	SD	D	SD	SD	D	D	SA	SD	SD	SD	A	SD	SD	SD	SD	SD	D
F	LBD	Third.DS	O.Ten	A	SA	A	SD	SD	SD	N	SD	A	N	A	N	D	SD	N	N	SD	SD	N	SD	D	A	D	D	D	A	D	SD	N	A	SD	D	SD	SD	SD	D
F	BD	Second.DS	L.five	A	SD	N	A	N	A	A	SD	SD	SD	SD	A	A	SD	A	SD	SD	A	SD	SD	A	SD	SD	SD	D	N	A	A	SD	A	SD	A	A	SD	SD	D
M	BD	S.R	Five-Ten	SD	SD	A	A	SD	SD	SA	A	A	SD	SA	A	N	SA	A	SD	SD	A	N	SD	SA	A	D	SD	D	SA	D	SD	SD	A	SD	A	SD	SD	SA	D
M	BD	Second.DS	Five-Ten	SD	SA	A	SD	SD	N	SA	A	SD	SD	SA	SA	N	SA	A	SD	SD	SD	SD	SD	SD	SD	SD	SD	SA	SA	SD	SD	SD	SD	SD	SA	SD	SD	SD	D
M	LBD	Third.DS	O.Ten	SD	SD	N	A	N	N	N	SD	D	N	SD	N	N	N	N	N	SD	A	N	SD	A	A	A	SD	D	D	D	SD	SD	D	SD	SD	SD	SD	A	D
M	BD	Third.DS	Five-Ten	SD	SD	SD	SD	SD	A	SA	SA	SD	SD	A	SA	A	SA	SA	SD	SD	A	N	SD	A	SA	SD	D	SD	A	SD	SD	SA	SA	SD	SD	SD	SD	SA	SA
M	LBD	Second.DS	L.five	A	SD	SD	D	SD	SD	D	SD	SA	SD	SA	A	SA	SA	SA	SD	SD	SD	SD	SD	SD	D	SD	SD	D	N	SD	SD	SD	A	SD	SD	A	SD	D	SA
F	BD	Third.DS	Five-Ten	A	A	A	SD	N	SD	D	SA	SA	A	N	SA	D	D	D	D	SD	D	SD	D	SD	SD	D	SD	SA	D	SD	SD	SD	D	SD	A	A	SD	SD	SA
F	LBD	Third.DS	L.five	A	SD	A	SD	A	SD	SA	A	SD	A	N	SA	SA	SA	SA	SA	SA	A	SD	SD	SD	SD	SD	SD	SD	SA	SD	D	A	SD	SD	SD	SD	SD	SD	SA
M	BD	Third.DS	Five-Ten	SD	SD	SD	A	D	SD	A	SD	D	D	N	A	A	SD	D	SD	SA	SD	SD	A	A	SD	A	SD	SD	A	SD	A	SA	A	SD	A	SD	SD	SD	SA
M	BD	Third.DS	Five-Ten	A	A	SA	SD	A	SA	SA	SD	SA	A	N	A	D	D	D	SD	SD	SA	N	D	SD	SD	D	SD	SD	D	SD	SD	A	SD	SD	SD	D	SD	SD	SA
F	LBD	Fourth.DS	L.five	A	A	A	A	A	SD	SA	SD	A	A	SA	A	SA	SD	N	SA	SD	D	N	D	SD	SD	SD	SD	SD	D	D	A	A	A	SD	SD	SD	SD	D	SA
F	LBD	Third.DS	L.five	SD	SD	SD	D	SD	SD	SA	SD	A	A	D	N	N	SD	N	SD	SD	D	SD	D	A	SD	SD	SD	D	N	D	SD	SD	A	SD	SD	SD	SD	SA	SA
F	LBD	Third.DS	L.five	SD	SD	A	SD	N	A	N	SD	SA	SD	D	N	D	D	D	SD	SD	D	D	D	SD	SD	D	SD	SD	D	SA	SD	SD	D	SD	A	D	SD	D	SA
M	LBD	Third.DS	L.five	SD	SD	N	SD	A	SD	SA	SD	SD	SD	SD	A	D	SD	D	SA	SD	SD	SD	SD	D	SD	D	SD	D	D	D	SD	A	SD	SD	SD	SD	SD	A	SA
M	BD	Third.DS	Five-Ten	A	SD	SD	SD	D	SD	SA	A	SD	D	SD	SD	N	SD	A	SD	SD	SD	SD	SD	SD	D	SD	D	SD	N	SD	D	SD	D	SD	SD	SD	SD	D	D
M	LBD	Third.DS	L.five	SD	A	SD	D	A	A	SD	SA	SD	A	A	A	D	SD	D	SD	SD	SD	SD	SD	SD	SD	D	SD	SD	A	D	SD	A	SD	SD	D	D	SD	SD	D
M	LBD	Third.DS	L.five	A	SD	N	D	A	A	SA	SD	SD	A	A	A	D	SD	D	SD	SD	SD	D	SD	SD	SD	A	SD	SD	D	SA	SD	A	SA	SD	SD	SD	SD	SD	D
M	BD	Fourth.DS	Five-Ten	SD	A	SD	SD	D	SD	A	SD	SD	A	A	A	D	SD	D	SD	SD	SD	SD	SD	SD	D	SD	D	D	A	D	SA	SD	SA	SD	A	SA	SD	D	D
F	HBD	Third.DS	O.Ten	SD	A	SD	D	D	SD	A	SD	A	A	A	A	SA	SA	SA	SD	D	D	SD	D	SD	D	D	D	SD	D	SD	D	SD	D	SD	SD	SD	SD	D	D
M	BD	Third.DS	Five-Ten	SD	A	SD	SD	A	SD	A	SD	SD	A	SD	A	A	SD	A	SD	N	D	N	SD	SA	SD	SA	SD	SD	D	SA	A	A	D	SD	SD	SA	SD	SA	D
F	LBD	Fourth.DS	L.five	SD	SD	A	SD	SD	SD	D	A	A	D	A	A	N	N	N	A	SD	SD	SD	SD	SD	D	D	SD	SA	A	SD	SA	SD	D	SD	SD	SD	SD	D	D
F	HBD	Third.DS	O.Ten	SD	SD	A	SD	SD	SD	SD	SD	SD	SD	SD	N	SA	SA	SA	N	SD	SD	SD	SD	A	SD	A	A	SD	A	D	SD	A	D	SD	SD	SD	SD	SD	D
M	HBD	Third.DS	O.Ten	A	A	N	SD	N	A	A	A	SA	A	SA	A	SA	SD	SA	N	SD	SD	SD	SD	SD	SD	SD	SD	SD	N	SA	SD	SD	SD	SD	SD	SD	D	SD	D
M	LBD	Third.DS	L.five	A	A	A	D	SD	SD	SA	A	SD	A	A	A	N	SD	N	N	N	SD	N	SD	SD	SD	D	D	SD	D	SD	SD	A	SD	SD	SD	SD	D	D	D
F	BD	Fourth.DS	Five-Ten	SD	SD	A	SD	SD	SD	SA	A	D	A	SA	SA	D	SD	A	A	SD	SA	SD	SD	A	D	SD	N	SA	SA	A	A	SD	SD	SD	SD	SD	D	SD	D
F	HBD	Third.DS	O.Ten	SD	SD	N	SD	N	SD	SD	SD	SD	SD	A	N	SA	SA	D	A	SD	SD	SD	SD	SA	D	SD	SD	SD	A	SD	SD	SD	SD	SD	SD	SD	D	A	D
M	BD	Third.DS	Five-Ten	SD	SA	SD	SD	SD	A	SA	SA	SD	A	SD	SA	A	SD	A	SD	N	SD	N	SD	SD	SD	D	D	SD	A	SD	D	A	N	SD	A	SD	D	SA	D
M	HBD	Third.DS	O.Ten	A	SA	SA	SD	SA	SA	D	A	SA	SD	SA	N	SA	SA	SA	N	SD	SD	SD	SD	SD	SD	SD	SA	SD	D	SA	SD	SA	SA	SD	SA	D	D	SD	D
M	BD	Third.DS	Five-Ten	SD	A	A	SD	N	A	A	A	N	SD	SD	N	D	D	D	SD	SD	D	SD	D	SD	SD	SA	N	D	D	SD	A	SD	N	SD	SD	SD	D	A	D
F	BD	Third.DS	Five-Ten	SD	SA	A	N	SD	SA	SD	SD	SD	A	SD	N	SA	SA	SA	SA	SD	A	SD	SD	SD	SD	SA	SD	D	SA	SD	SD	A	A	SD	SD	SA	D	SD	D
F	BD	Third.DS	Five-Ten	SD	SD	SD	N	SA	SA	SD	SD	SD	N	SD	N	A	SD	SD	N	SD	SA	SD	SD	SA	N	D	SD	SD	A	SD	SD	SA	SA	D	N	SD	D	SD	D
F	BD	Third.DS	Five-Ten	SD	SD	N	SD	SA	SA	SD	A	SD	N	SD	D	D	D	SD	D	SD	SA	N	D	SD	N	SD	N	SD	D	SD	D	D	SA	D	SD	SD	D	SD	SA
F	LBD	Fourth.DS	O.Ten	SD	A	A	D	SD	A	D	A	SD	SD	SA	SD	SD	SD	N	SD	SD	SD	SD	SD	SD	A	D	SD	SD	D	SD	D	A	N	D	SD	SD	D	A	SA
M	BD	Third.DS	O.Ten	A	SD	N	SD	SD	A	SD	SD	SD	N	D	N	N	N	N	SD	SD	SD	D	D	D	N	SD	D	SA	N	SD	SD	A	A	D	A	SA	D	SD	SA
F	HBD	Third.DS	Five-Ten	A	SD	A	SD	N	SD	D	SD	A	N	D	SA	D	D	SD	SD	SD	SA	SA	SD	SA	N	SD	SD	D	D	SA	SD	SD	N	D	N	SD	D	A	SA
F	BD	Third.DS	Five-Ten	A	SD	N	SD	SD	SD	A	SD	SA	A	N	SD	D	SD	SD	SD	SD	SD	A	SD	D	D	SD	A	SD	D	SD	SD	A	N	D	N	SD	D	SD	SA
M	LBD	Third.DS	Five-Ten	SD	SD	A	SD	SD	SD	D	SA	SA	A	N	N	N	SD	A	A	SD	SD	D	D	D	SD	SD	SD	SD	D	SD	SD	SD	SD	D	N	SD	D	SD	SA
F	BD	Third.DS	O.Ten	SD	A	N	SD	N	A	D	SD	N	A	A	SD	D	N	SD	SD	SA	D	SD	SD	SD	A	SD	SD	SD	A	A	SD	SD	N	D	A	SD	D	SD	SA
M	LBD	Third.DS	Five-Ten	SD	A	A	SD	SD	SA	A	SD	SD	A	A	SA	D	SD	SD	SD	D	SD	N	SD	SD	A	D	SD	SA	A	SD	D	A	SA	D	SA	SA	D	A	SA
M	BD	Fourth.DS	Five-Ten	SD	SA	A	N	A	A	SA	A	D	SD	A	SA	D	SD	SD	SD	D	SD	D	D	SD	SA	SD	SD	SA	D	N	SD	SA	A	D	A	D	D	SD	SA
M	LBD	Third.DS	O.Ten	SD	A	A	SD	A	A	N	SD	A	SD	A	N	SD	SD	SD	N	SD	D	D	D	SD	A	A	SD	SD	D	SD	SD	A	N	D	N	SD	D	SD	SA
M	BD	Third.DS	O.Ten	SD	SA	SA	SD	N	SA	SA	SD	SD	SD	N	A	A	A	A	SD	SD	SD	N	SD	A	SA	SD	N	SD	D	SD	SD	SD	N	D	N	SA	D	SA	SA
M	BD	Third.DS	O.Ten	SD	SA	N	SD	A	A	N	SD	A	SD	SD	A	N	SD	N	A	SD	SD	D	SD	SD	N	SD	SD	SD	A	SD	SD	A	D	D	D	SD	D	SD	SA
F	BD	Third.DS	O.Ten	SD	D	SD	N	D	SD	D	SD	SD	SD	D	SD	SD	SD	SD	N	SD	SD	D	SD	SD	A	N	SD	A	D	SD	SD	D	A	D	A	A	D	A	SA
F	BD	Third.DS	Five-Ten	SA	D	SA	SD	SA	SA	SA	SA	A	SD	A	SA	SD	SD	SD	N	SD	SD	SD	SD	SD	N	SA	SD	SD	D	SA	SD	SA	SA	D	N	SA	D	SA	SA
F	HBD	D.G	O.Ten	A	D	A	SD	A	SD	SD	SD	SD	SD	SA	A	N	N	N	N	SD	SD	SD	D	SD	N	SD	D	SD	D	D	A	A	N	D	N	D	D	SD	SA
F	BD	Third.DS	Five-Ten	SD	D	SD	SD	D	SD	D	SD	SD	N	SA	N	D	A	A	A	N	SD	A	D	SD	D	SD	N	SD	SA	SD	SD	D	A	D	A	A	SD	SD	SA
F	BD	Third.DS	Five-Ten	A	SA	N	SD	D	SD	SD	SD	SD	N	N	D	A	SD	A	SD	SD	N	SD	SD	SD	A	D	SD	D	D	SD	SD	SD	D	D	A	SA	SD	SD	D
M	BD	Third.DS	Five-Ten	SD	D	N	SD	N	SD	D	SD	SA	SD	N	SD	SD	SD	N	SD	N	SD	SD	SD	SD	A	SD	SD	SA	D	SA	SA	SD	SA	D	N	SD	SD	SD	D
M	BD	Third.DS	L.five	SD	D	SD	SD	D	SD	D	SD	SD	D	D	SD	SA	SA	SA	A	SD	SD	SD	SD	SD	SA	SA	SD	SD	SA	SD	SD	A	SA	D	SA	SA	SD	A	D
M	LBD	Third.DS	O.Ten	SD	D	SD	N	D	SD	SD	SD	SD	SD	A	SD	N	N	A	A	SD	SD	SD	D	N	N	SD	N	A	D	SD	SD	D	N	D	A	SD	SD	SD	D
M	BD	Third.DS	Five-Ten	SD	D	N	N	A	A	A	SA	SA	SD	A	N	D	N	N	A	SD	A	D	SD	SD	A	N	SA	SD	N	SD	SD	A	N	D	A	SD	SD	A	D
F	BD	Second.DS	Five-Ten	SD	A	A	SD	A	N	D	A	D	SD	A	A	N	SD	A	A	N	SD	SD	SD	D	A	SD	SD	N	D	SD	SD	A	N	SD	A	SD	SD	N	D
F	HBD	Third.DS	L.five	SD	A	A	D	A	N	D	A	SD	A	A	A	A	N	A	A	SD	SD	SD	SD	D	N	SD	D	A	D	SD	SD	A	A	SD	A	SD	SD	N	D
F	HBD	Third.DS	Five-Ten	A	A	A	SD	A	N	D	A	SD	A	A	A	SD	D	D	N	N	SD	SD	SD	N	SD	SD	D	SD	SD	SD	SD	A	D	SD	D	D	SD	SD	D
F	BD	Third.DS	Five-Ten	SD	A	SD	SD	SD	A	SD	SD	A	A	D	SD	D	SD	D	D	SD	D	SD	D	N	SD	A	SD	D	D	SA	SD	SD	SD	SD	D	SD	SD	D	D
M	HBD	Third.DS	Five-Ten	SD	D	SD	SD	A	A	D	SD	SD	N	N	N	SD	SD	A	D	D	SD	SD	SD	A	A	SD	D	SD	D	A	A	A	D	SD	D	SD	SD	SD	D
F	HBD	Third.DS	Five-Ten	A	A	A	SD	N	N	A	A	SD	A	A	A	N	SD	D	A	SD	D	D	SD	A	D	A	SD	SD	D	SD	SD	SD	D	SD	D	SD	SD	SD	D
F	HBD	First.DS	O.Ten	SD	D	A	SD	A	A	SD	SA	SD	A	SA	A	D	D	N	SD	N	SD	SD	D	A	N	A	SD	D	D	SD	A	A	N	SD	D	D	SD	SD	D
F	BD	Third.DS	L.five	SD	SA	N	SD	A	A	D	SA	N	SD	SD	A	A	A	A	A	SD	A	SD	SD	A	N	D	D	A	A	D	D	A	A	SD	A	A	SD	SD	D
M	BD	Third.DS	L.five	SD	A	SD	N	N	N	SD	SD	SD	N	N	N	N	D	A	SD	N	D	SD	SD	N	A	SD	SD	A	D	SD	SD	SD	A	SD	N	N	SD	SD	SA
F	LBD	Second.DS	O.Ten	A	SA	SA	SD	A	A	A	SA	A	A	SA	SA	N	SD	N	A	D	SD	D	SD	A	N	A	D	SD	A	SD	A	D	D	SD	A	A	SD	SD	SA
F	HBD	Third.DS	L.five	A	A	A	SD	A	N	A	SD	SD	A	D	N	N	SD	A	A	SD	D	D	D	N	A	SD	SD	D	D	SD	A	A	N	SD	A	A	SD	SD	SA
M	BD	Third.DS	L.five	SD	D	N	SD	N	N	A	SD	SD	N	N	A	A	D	N	SD	N	SD	D	SD	SA	N	SD	D	SD	A	SD	A	D	N	SD	N	N	SD	N	SA
M	BD	Third.DS	Five-Ten	SD	SA	A	N	A	A	SA	A	SD	A	A	SA	SA	SD	A	SA	SD	SD	SD	SD	A	SA	SD	SD	A	D	N	SD	A	A	SD	SA	A	SD	SD	SA
M	BD	Third.DS	O.Ten	SD	A	SA	SD	A	A	SA	SA	A	SD	A	A	A	A	A	A	SD	SD	SD	SD	SA	A	SA	SD	A	D	SA	SA	A	A	SD	SA	SA	SD	SD	SD
F	LBD	Third.DS	Five-Ten	A	D	A	SD	A	A	A	A	A	A	N	N	A	SD	A	SD	SD	SA	SD	SD	N	D	SD	SD	D	A	SD	SD	A	A	SD	D	N	SD	SD	SD
M	LBD	Fourth.DS	Five-Ten	SA	A	A	SD	SA	A	SA	A	SD	A	N	A	SA	SD	N	SD	SD	SD	SD	SD	N	A	SD	SD	SD	D	SD	A	SA	SA	SD	N	N	SD	SD	SD
M	LBD	Third.DS	Five-Ten	SA	D	N	SD	A	A	SD	SD	SD	A	A	N	N	SD	A	SA	SD	SD	SD	SD	A	N	A	D	A	A	D	A	A	N	SD	A	N	SD	N	SD
M	BD	Third.DS	O.Ten	A	A	A	SD	A	A	A	A	SD	A	A	A	A	A	A	A	SD	SA	SD	SD	A	A	SD	D	SD	D	SD	SA	A	A	SD	A	A	SD	SD	SD
F	BD	Third.DS	Five-Ten	A	N	A	SD	A	A	A	A	SD	A	A	A	A	SD	A	SD	N	SD	SD	SD	N	A	SD	SD	A	A	D	SD	A	A	SD	A	A	SD	A	SD
F	BD	Third.DS	O.Ten	SD	A	SD	SD	A	A	SD	SD	SD	N	A	N	N	N	N	SD	SD	A	SD	SD	N	A	SD	D	D	N	SD	SD	A	N	SD	N	N	SD	SD	SD
F	BD	Third.DS	O.Ten	SA	SA	SD	N	N	N	D	SD	A	N	N	N	N	SD	N	SD	N	SD	SD	SD	N	N	N	SD	SD	D	A	SD	SD	N	SD	N	N	SD	SD	SD
F	HBD	Second.DS	O.Ten	A	D	SD	N	N	A	SD	SD	SD	A	N	N	N	SD	N	SD	SD	A	SD	SD	N	N	SD	SD	SD	A	SD	A	SD	N	SD	N	N	SD	SD	SD
F	BD	Second.DS	Five-Ten	SA	D	A	SD	A	A	A	A	SD	A	A	A	A	SD	A	SA	SD	SA	SD	SD	SA	N	SD	D	A	D	SD	A	A	A	SD	N	A	SD	A	SD
F	BD	Third.DS	Five-Ten	SD	SD	A	N	N	A	N	SD	SD	N	A	N	N	A	A	A	N	N	N	SD	N	N	SD	SD	SD	N	SD	SD	A	N	SD	N	N	SD	SD	SD
F	BD	Second.DS	O.Ten	A	A	A	SD	A	A	A	A	SD	A	A	A	A	SD	A	SD	SD	SD	SD	SD	A	A	SD	SD	D	D	D	SD	A	A	SD	N	N	SD	A	SD
F	BD	Third.DS	L.five	A	D	SD	N	SA	SA	SA	SA	SD	A	A	SA	N	SD	SA	SD	N	N	N	SD	N	N	SD	D	SD	D	SD	SD	A	SA	SD	N	A	SD	SD	SD
F	BD	Second.DS	Five-Ten	SA	N	SD	SD	N	A	D	A	D	A	A	N	N	SD	SA	SD	SD	SD	SD	SD	A	D	A	SD	SA	A	SD	SD	D	N	SD	SA	SA	SD	SD	SD
F	HBD	Third.DS	Five-Ten	SA	D	A	N	A	N	N	SD	SD	A	A	A	N	SD	A	A	A	SD	SD	SD	A	N	A	SD	SD	D	SD	A	A	N	SD	A	A	SD	A	SD
M	BD	Third.DS	L.five	SA	SD	SD	N	D	N	SD	A	A	D	SD	SD	SD	SD	SD	SD	D	D	D	SD	D	SD	SD	A	SD	SD	SD	N	SD	D	SD	D	N	SD	SD	SD
M	HBD	Third.DS	O.Ten	D	D	SD	SD	A	A	N	SD	SD	A	A	N	A	N	N	SD	N	SD	D	SD	D	N	A	D	SD	D	SD	A	A	A	SD	A	A	SD	SD	SD
M	HBD	Third.DS	Five-Ten	A	A	SD	N	A	A	D	SD	A	A	N	N	SD	SD	D	SD	A	SD	SD	SD	D	A	SD	SD	SD	D	SD	SD	A	A	SD	D	N	SD	D	SD
M	HBD	Fourth.DS	Five-Ten	SA	SA	SD	N	N	N	D	SD	SD	N	N	SD	SD	SD	SD	SD	N	D	D	SD	D	A	SD	D	A	D	SA	N	A	N	SD	A	D	SD	SD	SD
M	BD	Third.DS	L.five	A	A	A	A	A	A	N	SD	A	A	N	A	A	SD	A	SD	A	N	SD	SD	A	A	SD	A	SD	A	D	A	A	A	SD	A	A	SD	A	SD
F	BD	Third.DS	Five-Ten	D	D	SD	N	SA	N	SD	SA	SD	N	SD	SA	SD	SD	N	N	A	SD	SD	SD	A	N	A	A	A	D	SD	SD	A	A	SD	SD	A	SD	SD	SD
F	HBD	Third.DS	Five-Ten	N	D	SD	N	N	N	D	A	A	D	SD	SD	A	D	N	SD	N	N	SD	SD	N	N	SD	SD	N	D	SD	N	SD	N	SD	N	N	SD	SD	SD
M	HBD	Third.DS	Five-Ten	A	N	SD	N	N	SA	SA	SA	SD	A	SA	SA	A	SD	SA	SD	N	SD	SD	SD	SA	D	SD	SA	SD	SA	SD	N	A	D	SD	SA	A	SD	SD	SD
F	HBD	Third.DS	Five-Ten	A	D	A	A	N	A	A	SD	SD	N	SD	D	A	SA	N	SD	N	SD	SD	SD	A	N	SD	SD	SD	A	SD	SD	A	SA	SD	A	SD	SD	A	SD
M	HBD	Third.DS	L.five	SA	A	SD	D	N	N	D	A	SD	D	SD	SD	N	SD	SD	SD	SD	SD	SD	SA	SD	A	SD	D	A	D	SD	SD	A	SD	SD	SA	D	SD	D	SD
F	BD	Fourth.DS	O.Ten	N	D	SD	SD	SA	N	SD	A	SA	SD	SD	N	N	SD	D	SD	SD	SD	SD	SA	N	D	SD	SA	D	D	SD	SA	A	SD	SD	A	A	SD	SD	SD
F	LBD	Third.DS	Five-Ten	N	D	SD	A	D	N	N	SD	SD	D	SD	N	A	SD	SA	SD	D	SD	D	A	D	N	SD	A	N	D	N	SD	A	N	SD	A	SA	SD	SD	SD
F	BD	Third.DS	Five-Ten	SA	A	SA	D	D	N	D	A	SD	D	SD	SA	D	SD	A	SD	N	SD	SD	SD	SA	A	SD	D	SD	D	D	SD	SD	N	SD	SA	SA	SD	SA	SD
M	BD	Third.DS	Five-Ten	SD	A	N	D	N	N	D	A	N	SD	SD	SD	A	A	SD	D	SD	SD	D	SD	N	A	SD	SD	D	SD	SD	SD	A	A	SD	A	SD	SD	SD	SD
M	HBD	First.DS	Five-Ten	SD	D	N	D	N	N	N	SD	N	A	SA	A	A	SD	D	D	SD	D	D	D	D	N	SD	SD	SD	N	SD	SD	A	N	SD	A	SD	SD	SD	SD
F	HBD	Third.DS	L.five	A	SD	SD	D	A	A	D	SD	SD	D	A	SD	A	SD	SA	SD	N	N	SD	SD	N	SD	D	D	SD	D	D	SD	SD	N	SD	A	D	SD	D	SD
M	BD	First.DS	Five-Ten	A	SD	SA	SD	A	A	D	SD	SD	D	A	SD	A	SD	A	A	SD	SD	SD	A	N	SD	SD	D	SA	D	SD	SD	A	SD	SD	A	SD	SD	SD	SD
M	LBD	Second.DS	L.five	SD	D	A	N	A	A	D	SD	A	D	A	D	A	SD	SD	SD	SD	D	SD	SD	D	D	SD	SD	SD	D	A	SA	SD	N	SD	SD	SD	SD	SD	SD
F	BD	D.G	L.five	SA	D	N	SD	A	N	SD	SA	SD	N	D	SD	A	SD	D	SD	N	SD	SD	SD	A	N	SD	D	SD	D	SD	A	D	A	SD	A	SD	SD	SD	SD
F	BD	First.DS	L.five	D	A	A	SD	N	N	A	A	SD	D	N	A	N	SD	D	D	D	SD	D	D	N	A	SD	D	SD	N	SD	A	A	SA	SD	N	SD	SD	A	SD
F	BD	First.DS	O.Ten	D	D	SD	SD	A	A	N	SD	SD	A	A	N	A	SD	D	SD	SD	D	N	SD	SD	N	SD	D	N	D	D	A	D	D	SD	SD	SD	SD	SD	SD
M	BD	First.DS	L.five	D	SD	A	D	N	A	SD	SA	SD	N	SD	SD	A	SA	D	A	N	SD	N	SD	N	SD	SD	SD	SA	D	SD	D	SD	D	SD	SD	D	SD	A	SD
M	BD	Third.DS	Five-Ten	D	D	N	N	SA	N	SD	SA	A	N	SD	SD	SD	SD	SD	SD	SD	D	D	SD	SD	D	SD	A	SD	A	D	SD	SD	N	SD	N	SD	SD	SD	SD
F	BD	First.DS	Five-Ten	A	D	SD	SD	A	N	N	SD	N	N	N	N	N	SD	N	SD	D	D	D	D	D	D	SD	SD	SD	D	A	A	D	D	SD	D	A	SD	SD	SD
M	BD	First.DS	L.five	D	D	SD	SD	SA	SA	D	A	SD	A	SA	A	SA	SA	SA	SD	SD	SD	SD	SD	D	D	A	SD	N	SA	SD	SD	SD	SD	SD	N	SA	SD	D	SD
M	BD	Second.DS	Five-Ten	D	SA	SA	SD	A	A	SA	SA	SD	A	A	A	A	SD	A	SD	SD	SA	SA	SA	A	SA	SD	SD	SD	A	N	SD	A	A	SD	SA	SD	SD	SA	SD
M	HBD	Third.DS	Five-Ten	D	D	SD	N	N	N	SD	SA	SD	SD	D	SD	SD	SD	D	SD	D	SD	D	D	SD	N	SD	SD	SD	D	SD	N	D	N	SD	SD	N	SD	D	SD
M	BD	Third.DS	Five-Ten	D	D	SD	SD	SD	N	N	SD	SD	SD	D	SD	SD	SD	SD	SD	D	SD	D	D	D	D	SA	D	SD	D	A	SA	A	SD	SD	D	SA	SD	SD	SD
M	BD	Third.DS	Five-Ten	SA	A	SA	SD	A	A	SA	N	SA	A	A	A	A	SD	SA	SD	N	N	SD	A	N	A	SD	N	A	SA	N	A	SA	A	SD	N	N	SD	SA	SD
M	BD	Third.DS	L.five	A	D	SD	SD	N	A	D	A	SD	SD	D	SD	D	SD	SD	D	D	SD	D	D	D	D	SD	SD	SD	D	SD	D	SD	N	SD	D	SD	SD	D	SD
M	LBD	Third.DS	Five-Ten	D	A	SD	SD	N	N	A	A	A	SD	SD	A	D	SD	N	N	SD	N	A	SD	SD	N	D	SD	D	A	SA	SD	SA	D	SD	SD	SD	SD	SD	SD
M	BD	Third.DS	Five-Ten	D	D	SD	N	SA	A	A	SD	SD	N	D	A	A	SD	N	SD	SD	SD	A	SD	SD	A	SD	SD	SD	D	SD	SD	A	A	SD	D	SD	SD	SD	SD
M	LBD	Fourth.DS	O.Ten	A	SD	A	SD	SD	N	A	SD	SD	SD	D	A	SA	A	A	SD	N	A	SD	SD	SD	SD	A	A	SD	A	SD	SD	A	A	SD	D	SD	SD	SD	SD
F	BD	Third.DS	O.Ten	D	SD	A	SD	SD	N	N	SD	SD	D	A	N	D	SD	A	SD	SD	SA	SD	SD	SA	SD	D	D	SD	D	SA	SD	SD	A	SD	N	A	SD	SD	SD
M	LBD	Third.DS	O.Ten	D	D	A	N	D	A	A	N	A	A	D	SA	SA	SD	A	SD	SD	A	SA	D	A	N	D	SD	A	A	SD	N	SD	A	SD	SA	SD	SD	SD	SD
M	HBD	First.DS	O.Ten	D	D	SD	D	D	SA	N	A	SD	N	SD	A	D	SD	A	D	D	SD	A	SD	A	SA	SD	SD	N	SD	SD	SA	A	A	SD	SD	SD	SD	A	SD
M	BD	Second.DS	O.Ten	A	SA	SA	N	D	N	SA	SD	SD	D	A	A	A	SA	A	SD	D	SD	SD	SD	A	A	SD	D	SD	SD	D	A	D	A	SD	SD	A	SD	SD	SD
M	LBD	First.DS	O.Ten	D	D	A	SD	A	SA	D	A	A	D	D	N	SD	SD	SD	N	SD	A	SD	SD	D	D	SD	D	SD	A	SD	D	A	N	SD	SD	D	SD	SD	SD
F	HBD	Third.DS	O.Ten	SD	D	SD	SD	SD	SD	D	SD	SD	A	N	A	N	SD	A	A	N	SD	SD	SD	N	SD	N	SD	SD	D	A	A	A	A	SD	SD	SD	SD	D	SD
M	BD	Fourth.DS	O.Ten	SD	D	A	SD	SD	SD	D	SD	A	A	N	A	N	SD	A	SD	SD	SD	N	SD	SA	SD	SD	SD	SD	D	SD	SD	A	A	SD	SD	SD	SD	N	SD
F	LBD	Third.DS	Five-Ten	SD	A	A	SA	SD	A	SA	A	D	SD	SA	SA	N	SD	A	SD	SD	SD	SD	SD	D	SD	SD	SD	D	SA	D	SA	SA	SD	SD	D	SD	SD	SD	SD
F	BD	Third.DS	Five-Ten	A	A	SD	SD	D	SD	D	A	A	D	D	A	D	SD	D	SD	D	SD	A	SD	D	SD	SD	D	SD	D	D	SD	A	D	SD	SD	SD	SD	D	SD
M	LBD	Third.DS	Five-Ten	SD	A	SA	SD	SD	A	N	SA	SD	SD	SA	A	SA	SD	SA	SD	SD	SA	SA	SD	SA	A	D	SA	A	SA	A	SD	A	D	SD	A	SA	SD	SD	SD
M	BD	Third.DS	O.Ten	SD	SD	A	SD	SD	SD	A	A	A	SD	N	A	N	SD	A	SD	SD	SD	SD	SD	D	A	D	SD	SD	D	D	SD	A	A	SD	SD	SD	SD	A	SD
M	LBD	Third.DS	Five-Ten	SD	SD	SD	SA	SD	A	D	A	D	SD	D	N	D	SD	D	N	SD	SD	N	SD	D	SD	D	SD	SD	D	SD	A	A	D	SD	D	SD	SD	SD	SD
M	BD	Third.DS	Five-Ten	A	A	A	SD	N	SD	A	SD	SD	N	D	N	SA	SD	D	SD	SD	SD	SD	SD	D	SD	D	SD	SD	D	SD	SD	SD	A	SD	SD	SD	SD	SD	D
M	LBD	Fourth.DS	O.Ten	A	A	N	SD	SD	SA	D	A	A	N	SD	A	D	SD	D	SD	SD	SD	SD	SD	D	SD	SD	SD	D	N	D	SD	A	A	SD	D	SD	SD	SD	D
F	BD	Third.DS	O.Ten	SD	SD	SD	SD	SD	A	N	SD	A	D	D	SD	D	SD	D	D	D	SD	SD	SD	D	SD	A	SD	SD	D	A	SD	SD	A	SD	SD	SD	SD	SD	D
M	LBD	Third.DS	O.Ten	SD	SD	SD	SD	SD	SD	SA	SA	SD	SD	D	A	SA	SD	SA	SD	SD	A	SD	SD	A	SD	SA	SD	SD	D	SD	SD	SD	D	SD	SD	SA	SD	SD	D
M	HBD	First.DS	O.Ten	SD	SD	N	SD	SD	A	SD	SD	SD	SD	SD	A	A	SD	N	SD	SD	SD	N	SD	D	SA	D	SD	D	A	SD	SD	SD	SA	SD	SD	SD	SD	SA	D
M	BD	Second.DS	O.Ten	A	SD	SD	A	SD	SD	A	SD	SD	SD	SD	A	D	A	A	SD	SD	A	SD	SD	D	SD	SD	SD	D	D	SD	A	SD	D	SD	SD	A	SD	A	D
M	LBD	First.DS	O.Ten	A	A	SD	A	SD	SD	D	SD	SD	SD	SD	A	D	SD	A	SD	SD	SD	SD	SD	A	SD	SD	SD	D	D	D	SD	SD	D	SD	SD	SD	SD	SD	D
M	BD	S.R	O.Ten	A	SA	SD	A	SD	SD	A	SD	SD	SD	SD	A	D	SD	A	SD	SD	A	SD	SD	D	A	SD	SD	D	D	D	SD	SD	D	SD	SD	SA	SD	A	D
M	BD	Second.DS	Five-Ten	SD	A	A	A	SD	SD	D	SD	SD	D	SA	A	N	D	D	SD	D	SD	N	SD	D	SD	SD	D	D	SA	SD	SD	SD	A	SD	SD	SD	SD	SD	D
F	LBD	Third.DS	O.Ten	A	SA	A	SD	SD	SD	N	SD	A	N	A	N	D	SD	N	N	SD	SD	N	SD	D	A	D	D	D	A	D	SD	N	A	SD	D	SD	SD	SD	D
F	BD	Second.DS	L.five	A	SD	N	A	N	A	A	SD	SD	SD	SD	A	A	SD	A	SD	SD	A	SD	SD	A	SD	SD	SD	D	N	A	A	SD	A	SD	A	A	SD	SD	D
M	BD	S.R	Five-Ten	SD	SD	A	A	SD	SD	SA	A	A	SD	SA	A	N	SA	A	SD	SD	A	N	SD	SA	A	D	SD	D	SA	D	SD	SD	A	SD	A	SD	SD	SA	D
M	BD	Second.DS	Five-Ten	SD	SA	A	SD	SD	N	SA	A	SD	SD	SA	SA	N	SA	A	SD	SD	SD	SD	SD	SD	SD	SD	SD	SA	SA	SD	SD	SD	SD	SD	SA	SD	SD	SD	D
M	LBD	Third.DS	O.Ten	SD	SD	N	A	N	N	N	SD	D	N	SD	N	N	N	N	N	SD	A	N	SD	A	A	A	SD	D	D	D	SD	SD	D	SD	SD	SD	SD	A	D
M	BD	Third.DS	Five-Ten	SD	SD	SD	SD	SD	A	SA	SA	SD	SD	A	SA	A	SA	SA	SD	SD	A	N	SD	A	SA	SD	D	SD	A	SD	SD	SA	SA	SD	SD	SD	SD	SA	SD
M	LBD	Second.DS	L.five	A	SD	SD	D	SD	SD	D	SD	SA	SD	SA	A	SA	SA	SA	SD	SD	SD	SD	SD	SD	D	SD	SD	D	N	SD	SD	SD	A	SD	SD	A	SD	D	SD
F	BD	Third.DS	Five-Ten	A	A	A	SD	N	SD	D	SA	SA	A	N	SA	D	D	D	D	SD	D	SD	D	SD	SD	D	SD	SA	D	SD	SD	SD	D	SD	A	A	SD	SD	SD
F	LBD	Third.DS	L.five	A	SD	A	SD	A	SD	SA	A	SD	A	N	SA	SA	SA	SA	SA	SA	A	SD	SD	SD	SD	SD	SD	SD	SA	SD	D	A	SD	SD	SD	SD	SD	SD	SD
M	BD	Third.DS	Five-Ten	SD	SD	SD	A	D	SD	A	SD	D	D	N	A	A	SD	D	SD	SA	SD	SD	A	A	SD	A	SD	SD	A	SD	A	SA	A	SD	A	SD	SD	SD	SD
M	BD	Third.DS	Five-Ten	A	A	SA	SD	A	SA	SA	SD	SA	A	N	A	D	D	D	SD	SD	SA	N	D	SD	SD	D	SD	SD	D	SD	SD	A	SD	SD	SD	D	SD	SD	SD
F	LBD	Fourth.DS	L.five	A	A	A	A	A	SD	SA	SD	A	A	SA	A	SA	SD	N	SA	SD	D	N	D	SD	SD	SD	SD	SD	D	D	A	A	A	SD	SD	SD	SD	D	SD
F	LBD	Third.DS	L.five	SD	SD	SD	D	SD	SD	SA	SD	A	A	D	N	N	SD	N	SD	SD	D	SD	D	A	SD	SD	SD	D	N	D	SD	SD	A	SD	SD	SD	SD	SA	SD
F	LBD	Third.DS	L.five	SD	SD	A	SD	N	A	N	SD	SA	SD	D	N	D	D	D	SD	SD	D	D	D	SD	SD	D	SD	SD	D	SA	SD	SD	D	SD	A	D	SD	D	SD
M	LBD	Third.DS	L.five	SD	SD	N	SD	A	SD	SA	SD	SD	SD	SD	A	D	SD	D	SA	SD	SD	SD	SD	D	SD	D	SD	D	D	D	SD	A	SD	SD	SD	SD	SD	A	SD
M	BD	Third.DS	Five-Ten	A	SD	SD	SD	D	SD	SA	A	SD	D	SD	SD	N	SD	A	SD	SD	SD	SD	SD	SD	D	SD	D	SD	N	SD	D	SD	D	SD	SD	SD	SD	D	D
M	LBD	Third.DS	L.five	SD	A	SD	D	A	A	SD	SA	SD	A	A	A	D	SD	D	SD	SD	SD	SD	SD	SD	SD	D	SD	SD	A	D	SD	A	SD	SD	D	D	SD	SD	D
M	LBD	Third.DS	L.five	A	SD	N	D	A	A	SA	SD	SD	A	A	A	D	SD	D	SD	SD	SD	D	SD	SD	SD	A	SD	SD	D	SA	SD	A	SA	SD	SD	SD	SD	SD	D
M	BD	Fourth.DS	Five-Ten	SD	A	SD	SD	D	SD	A	SD	SD	A	A	A	D	SD	D	SD	SD	SD	SD	SD	SD	D	SD	D	D	A	D	SA	SD	SA	SD	A	SA	SD	D	D
F	HBD	Third.DS	O.Ten	SD	A	SD	D	D	SD	A	SD	A	A	A	A	SA	SA	SA	SD	D	D	SD	D	SD	D	D	D	SD	D	SD	D	SD	D	SD	SD	SD	SD	D	D
M	BD	Third.DS	Five-Ten	SD	A	SD	SD	A	SD	A	SD	SD	A	SD	A	A	SD	A	SD	N	D	N	SD	SA	SD	SA	SD	SD	D	SA	A	A	D	SD	SD	SA	SD	SA	D
F	LBD	Fourth.DS	L.five	SD	SD	A	SD	SD	SD	D	A	A	D	A	A	N	N	N	A	SD	SD	SD	SD	SD	D	D	SD	SA	A	SD	SA	SD	D	SD	SD	SD	SD	D	D
F	HBD	Third.DS	O.Ten	SD	SD	A	SD	SD	SD	SD	SD	SD	SD	SD	N	SA	SA	SA	N	SD	SD	SD	SD	A	SD	A	A	SD	A	D	SD	A	D	SD	SD	SD	SD	SD	D
M	HBD	Third.DS	O.Ten	A	A	N	SD	N	A	A	A	SA	A	SA	A	SA	SD	SA	N	SD	SD	SD	SD	SD	SD	SD	SD	SD	N	SA	SD	SD	SD	SD	SD	SD	D	SD	D
M	LBD	Third.DS	L.five	A	A	A	D	SD	SD	SA	A	SD	A	A	A	N	SD	N	N	N	SD	N	SD	SD	SD	D	D	SD	D	SD	SD	A	SD	SD	SD	SD	D	D	D
F	BD	Fourth.DS	Five-Ten	SD	SD	A	SD	SD	SD	SA	A	D	A	SA	SA	D	SD	A	A	SD	SA	SD	SD	A	D	SD	N	SA	SA	A	A	SD	SD	SD	SD	SD	D	SD	D
F	HBD	Third.DS	O.Ten	SD	SD	N	SD	N	SD	SD	SD	SD	SD	A	N	SA	SA	D	A	SD	SD	SD	SD	SA	D	SD	SD	SD	A	SD	SD	SD	SD	SD	SD	SD	D	A	D
M	BD	Third.DS	Five-Ten	SD	SA	SD	SD	SD	A	SA	SA	SD	A	SD	SA	A	SD	A	SD	N	SD	N	SD	SD	SD	D	D	SD	A	SD	D	A	N	SD	A	SD	D	SA	D
M	HBD	Third.DS	O.Ten	A	SA	SA	SD	SA	SA	D	A	SA	SD	SA	N	SA	SA	SA	N	SD	SD	SD	SD	SD	SD	SD	SA	SD	D	SA	SD	SA	SA	SD	SA	D	D	SD	D
M	BD	Third.DS	Five-Ten	SD	A	A	SD	N	A	A	A	N	SD	SD	N	D	D	D	SD	SD	D	SD	D	SD	SD	SA	N	D	D	SD	A	SD	N	SD	SD	SD	D	A	D
F	BD	Third.DS	Five-Ten	SD	SA	A	N	SD	SA	SD	SD	SD	A	SD	N	SA	SA	SA	SA	SD	A	SD	SD	SD	SD	SA	SD	D	SA	SD	SD	A	A	SD	SD	SA	D	SD	D
F	BD	Third.DS	Five-Ten	SD	SD	SD	N	SA	SA	SD	SD	SD	N	SD	N	A	SD	SD	N	SD	SA	SD	SD	SA	N	D	SD	SD	A	SD	SD	SA	SA	D	N	SD	D	SD	D
F	BD	Third.DS	Five-Ten	SD	SD	N	SD	SA	SA	SD	A	SD	N	SD	D	D	D	SD	D	SD	SA	N	D	SD	N	SD	N	SD	D	SD	D	D	SA	D	SD	SD	D	SD	SD
F	LBD	Fourth.DS	O.Ten	SD	A	A	D	SD	A	D	A	SD	SD	SA	SD	SD	SD	N	SD	SD	SD	SD	SD	SD	A	D	SD	SD	D	SD	D	A	N	D	SD	SD	D	A	SD
M	BD	Third.DS	O.Ten	A	SD	N	SD	SD	A	SD	SD	SD	N	D	N	N	N	N	SD	SD	SD	D	D	D	N	SD	D	SA	N	SD	SD	A	A	D	A	SA	D	SD	SD
F	HBD	Third.DS	Five-Ten	A	SD	A	SD	N	SD	D	SD	A	N	D	SA	D	D	SD	SD	SD	SA	SA	SD	SA	N	SD	SD	D	D	SA	SD	SD	N	D	N	SD	D	A	SD
F	BD	Third.DS	Five-Ten	A	SD	N	SD	SD	SD	A	SD	SA	A	N	SD	D	SD	SD	SD	SD	SD	A	SD	D	D	SD	A	SD	D	SD	SD	A	N	D	N	SD	D	SD	SD
M	LBD	Third.DS	Five-Ten	SD	SD	A	SD	SD	SD	D	SA	SA	A	N	N	N	SD	A	A	SD	SD	D	D	D	SD	SD	SD	SD	D	SD	SD	SD	SD	D	N	SD	D	SD	SD
F	BD	Third.DS	O.Ten	SD	A	N	SD	N	A	D	SD	N	A	A	SD	D	N	SD	SD	SA	D	SD	SD	SD	A	SD	SD	SD	A	A	SD	SD	N	D	A	SD	D	SD	SD
M	LBD	Third.DS	Five-Ten	SD	A	A	SD	SD	SA	A	SD	SD	A	A	SA	D	SD	SD	SD	D	SD	N	SD	SD	A	D	SD	SA	A	SD	D	A	SA	D	SA	SA	D	A	SD
M	BD	Fourth.DS	Five-Ten	SD	SA	A	N	A	A	SA	A	D	SD	A	SA	D	SD	SD	SD	D	SD	D	D	SD	SA	SD	SD	SA	D	N	SD	SA	A	D	A	D	D	SD	SD
M	LBD	Third.DS	O.Ten	SD	A	A	SD	A	A	N	SD	A	SD	A	N	SD	SD	SD	N	SD	D	D	D	SD	A	A	SD	SD	D	SD	SD	A	N	D	N	SD	D	SD	SD
M	BD	Third.DS	O.Ten	SD	SA	SA	SD	N	SA	SA	SD	SD	SD	N	A	A	A	A	SD	SD	SD	N	SD	A	SA	SD	N	SD	D	SD	SD	SD	N	D	N	SA	D	SA	SD
M	BD	Third.DS	O.Ten	SD	SA	N	SD	A	A	N	SD	A	SD	SD	A	N	SD	N	A	SD	SD	D	SD	SD	N	SD	SD	SD	A	SD	SD	A	D	D	D	SD	D	SD	SD
F	BD	Third.DS	O.Ten	SD	D	SD	N	D	SD	D	SD	SD	SD	D	SD	SD	SD	SD	N	SD	SD	D	SD	SD	A	N	SD	A	D	SD	SD	D	A	D	A	A	D	A	SD
F	BD	Third.DS	Five-Ten	SA	D	SA	SD	SA	SA	SA	SA	A	SD	A	SA	SD	SD	SD	N	SD	SD	SD	SD	SD	N	SA	SD	SD	D	SA	SD	SA	SA	D	N	SA	D	SA	SD
F	HBD	D.G	O.Ten	A	D	A	SD	A	SD	SD	SD	SD	SD	SA	A	N	N	N	N	SD	SD	SD	D	SD	N	SD	D	SD	D	D	A	A	N	D	N	D	D	SD	SD
F	BD	Third.DS	Five-Ten	SD	D	SD	SD	D	SD	D	SD	SD	N	SA	N	D	A	A	A	N	SD	A	D	SD	D	SD	N	SD	SA	SD	SD	D	A	D	A	A	SD	SD	SD
F	BD	Third.DS	Five-Ten	A	SA	N	SD	D	SD	SD	SD	SD	N	N	D	A	SD	A	SD	SD	N	SD	SD	SD	A	D	SD	D	D	SD	SD	SD	D	D	A	SA	SD	SD	D
M	BD	Third.DS	Five-Ten	SD	D	N	SD	N	SD	D	SD	SA	SD	N	SD	SD	SD	N	SD	N	SD	SD	SD	SD	A	SD	SD	SA	D	SA	SA	SD	SA	D	N	SD	SD	SD	D
M	BD	Third.DS	L.five	SD	D	SD	SD	D	SD	D	SD	SD	D	D	SD	SA	SA	SA	A	SD	SD	SD	SD	SD	SA	SA	SD	SD	SA	SD	SD	A	SA	D	SA	SA	SD	A	D
M	LBD	Third.DS	O.Ten	SD	D	SD	N	D	SD	SD	SD	SD	SD	A	SD	N	N	A	A	SD	SD	SD	D	N	N	SD	N	A	D	SD	SD	D	N	D	A	SD	SD	SD	D
M	BD	Third.DS	Five-Ten	SD	D	N	N	A	A	A	SA	SA	SD	A	N	D	N	N	A	SD	A	D	SD	SD	A	N	SA	SD	N	SD	SD	A	N	D	A	SD	SD	A	D
F	BD	Second.DS	Five-Ten	SD	A	A	SD	A	N	D	A	D	SD	A	A	N	SD	A	A	N	SD	SD	SD	D	A	SD	SD	N	D	SD	SD	A	N	SD	A	SD	SD	N	D
F	HBD	Third.DS	L.five	SD	A	A	D	A	N	D	A	SD	A	A	A	A	N	A	A	SD	SD	SD	SD	D	N	SD	D	A	D	SD	SD	A	A	SD	A	SD	SD	N	D
F	HBD	Third.DS	Five-Ten	A	A	A	SD	A	N	D	A	SD	A	A	A	SD	D	D	N	N	SD	SD	SD	N	SD	SD	D	SD	SD	SD	SD	A	D	SD	D	D	SD	SD	D
F	BD	Third.DS	Five-Ten	SD	A	SD	SD	SD	A	SD	SD	A	A	D	SD	D	SD	D	D	SD	D	SD	D	N	SD	A	SD	D	D	SA	SD	SD	SD	SD	D	SD	SD	D	D
M	HBD	Third.DS	Five-Ten	SD	D	SD	SD	A	A	D	SD	SD	N	N	N	SD	SD	A	D	D	SD	SD	SD	A	A	SD	D	SD	D	A	A	A	D	SD	D	SD	SD	SD	D
F	HBD	Third.DS	Five-Ten	A	A	A	SD	N	N	A	A	SD	A	A	A	N	SD	D	A	SD	D	D	SD	A	D	A	SD	SD	D	SD	SD	SD	D	SD	D	SD	SD	SD	D
F	HBD	First.DS	O.Ten	SD	D	A	SD	A	A	SD	SA	SD	A	SA	A	D	D	N	SD	N	SD	SD	D	A	N	A	SD	D	D	SD	A	A	N	SD	D	D	SD	SD	D
F	BD	Third.DS	L.five	SD	SA	N	SD	A	A	D	SA	N	SD	SD	A	A	A	A	A	SD	A	SD	SD	A	N	D	D	A	A	D	D	A	A	SD	A	A	SD	SD	D
M	BD	Third.DS	L.five	SD	A	SD	N	N	N	SD	SD	SD	N	N	N	N	D	A	SD	N	D	SD	SD	N	A	SD	SD	A	D	SD	SD	SD	A	SD	N	N	SD	SD	SD
F	LBD	Second.DS	O.Ten	A	SA	SA	SD	A	A	A	SA	A	A	SA	SA	N	SD	N	A	D	SD	D	SD	A	N	A	D	SD	A	SD	A	D	D	SD	A	A	SD	SD	SD
F	HBD	Third.DS	L.five	A	A	A	SD	A	N	A	SD	SD	A	D	N	N	SD	A	A	SD	D	D	D	N	A	SD	SD	D	D	SD	A	A	N	SD	A	A	SD	SD	SD
M	BD	Third.DS	L.five	SD	D	N	SD	N	N	A	SD	SD	N	N	A	A	D	N	SD	N	SD	D	SD	SA	N	SD	D	SD	A	SD	A	D	N	SD	N	N	SD	N	SD
M	BD	Third.DS	Five-Ten	SD	SA	A	N	A	A	SA	A	SD	A	A	SA	SA	SD	A	SA	SD	SD	SD	SD	A	SA	SD	SD	A	D	N	SD	A	A	SD	SA	A	SD	SD	SD
M	BD	Third.DS	O.Ten	SD	A	SA	SD	A	A	SA	SA	A	SD	A	A	A	A	A	A	SD	SD	SD	SD	SA	A	SA	SD	A	D	SA	SA	A	A	SD	SA	SA	SD	SD	SD
F	LBD	Third.DS	Five-Ten	A	D	A	SD	A	A	A	A	A	A	N	N	A	SD	A	SD	SD	SA	SD	SD	N	D	SD	SD	D	A	SD	SD	A	A	SD	D	N	SD	SD	SD
M	LBD	Fourth.DS	Five-Ten	SA	A	A	SD	SA	A	SA	A	SD	A	N	A	SA	SD	N	SD	SD	SD	SD	SD	N	A	SD	SD	SD	D	SD	A	SA	SA	SD	N	N	SD	SD	SD
M	LBD	Third.DS	Five-Ten	SA	D	N	SD	A	A	SD	SD	SD	A	A	N	N	SD	A	SA	SD	SD	SD	SD	A	N	A	D	A	A	D	A	A	N	SD	A	N	SD	N	SD
M	BD	Third.DS	O.Ten	A	A	A	SD	A	A	A	A	SD	A	A	A	A	A	A	A	SD	SA	SD	SD	A	A	SD	D	SD	D	SD	SA	A	A	SD	A	A	SD	SD	SD
F	BD	Third.DS	Five-Ten	A	N	A	SD	A	A	A	A	SD	A	A	A	A	SD	A	SD	N	SD	SD	SD	N	A	SD	SD	A	A	D	SD	A	A	SD	A	A	SD	A	SD
F	BD	Third.DS	O.Ten	SD	A	SD	SD	A	A	SD	SD	SD	N	A	N	N	N	N	SD	SD	A	SD	SD	N	A	SD	D	D	N	SD	SD	A	N	SD	N	N	SD	SD	SD
F	BD	Third.DS	O.Ten	SA	SA	SD	N	N	N	D	SD	A	N	N	N	N	SD	N	SD	N	SD	SD	SD	N	N	N	SD	SD	D	A	SD	SD	N	SD	N	N	SD	SD	SD
F	HBD	Second.DS	O.Ten	A	D	SD	N	N	A	SD	SD	SD	A	N	N	N	SD	N	SD	SD	A	SD	SD	N	N	SD	SD	SD	A	SD	A	SD	N	SD	N	N	SD	SD	SD
F	BD	Second.DS	Five-Ten	SA	D	A	SD	A	A	A	A	SD	A	A	A	A	SD	A	SA	SD	SA	SD	SD	SA	N	SD	D	A	D	SD	A	A	A	SD	N	A	SD	A	SD
F	BD	Third.DS	Five-Ten	SD	SD	A	N	N	A	N	SD	SD	N	A	N	N	A	A	A	N	N	N	SD	N	N	SD	SD	SD	N	SD	SD	A	N	SD	N	N	SD	SD	SD
F	BD	Second.DS	O.Ten	A	A	A	SD	A	A	A	A	SD	A	A	A	A	SD	A	SD	SD	SD	SD	SD	A	A	SD	SD	D	D	D	SD	A	A	SD	N	N	SD	A	SD
F	BD	Third.DS	L.five	A	D	SD	N	SA	SA	SA	SA	SD	A	A	SA	N	SD	SA	SD	N	N	N	SD	N	N	SD	D	SD	D	SD	SD	A	SA	SD	N	A	SD	SD	SD
F	BD	Second.DS	Five-Ten	SA	N	SD	SD	N	A	D	A	D	A	A	N	N	SD	SA	SD	SD	SD	SD	SD	A	D	A	SD	SA	A	SD	SD	D	N	SD	SA	SA	SD	SD	SD
F	HBD	Third.DS	Five-Ten	SA	D	A	N	A	N	N	SD	SD	A	A	A	N	SD	A	A	A	SD	SD	SD	A	N	A	SD	SD	D	SD	A	A	N	SD	A	A	SD	A	SD
M	BD	Third.DS	L.five	SA	SD	SD	N	D	N	SD	A	A	D	SD	SD	SD	SD	SD	SD	D	D	D	SD	D	SD	SD	A	SD	SD	SD	N	SD	D	SD	D	N	SD	SD	SD
M	HBD	Third.DS	O.Ten	D	D	SD	SD	A	A	N	SD	SD	A	A	N	A	N	N	SD	N	SD	D	SD	D	N	A	D	SD	D	SD	A	A	A	SD	A	A	SD	SD	SD
M	HBD	Third.DS	Five-Ten	A	A	SD	N	A	A	D	SD	A	A	N	N	SD	SD	D	SD	A	SD	SD	SD	D	A	SD	SD	SD	D	SD	SD	A	A	SD	D	N	SD	D	SD
M	HBD	Fourth.DS	Five-Ten	SA	SA	SD	N	N	N	D	SD	SD	N	N	SD	SD	SD	SD	SD	N	D	D	SD	D	A	SD	D	A	D	SA	N	A	N	SD	A	D	SD	SD	SD
M	BD	Third.DS	L.five	A	A	A	A	A	A	N	SD	A	A	N	A	A	SD	A	SD	A	N	SD	SD	A	A	SD	A	SD	A	D	A	A	A	SD	A	A	SD	A	SD
F	BD	Third.DS	Five-Ten	D	D	SD	N	SA	N	SD	SA	SD	N	SD	SA	SD	SD	N	N	A	SD	SD	SD	A	N	A	A	A	D	SD	SD	A	A	SD	SD	A	SD	SD	SD
F	HBD	Third.DS	Five-Ten	N	D	SD	N	N	N	D	A	A	D	SD	SD	A	D	N	SD	N	N	SD	SD	N	N	SD	SD	N	D	SD	N	SD	N	SD	N	N	SD	SD	SD
M	HBD	Third.DS	Five-Ten	A	N	SD	N	N	SA	SA	SA	SD	A	SA	SA	A	SD	SA	SD	N	SD	SD	SD	SA	D	SD	SA	SD	SA	SD	N	A	D	SD	SA	A	SD	SD	SD
F	HBD	Third.DS	Five-Ten	A	D	A	A	N	A	A	SD	SD	N	SD	D	A	SA	N	SD	N	SD	SD	SD	A	N	SD	SD	SD	A	SD	SD	A	SA	SD	A	SD	SD	A	SD
M	HBD	Third.DS	L.five	SA	A	SD	D	N	N	D	A	SD	D	SD	SD	N	SD	SD	SD	SD	SD	SD	SA	SD	A	SD	D	A	D	SD	SD	A	SD	SD	SA	D	SD	D	SD
F	BD	Fourth.DS	O.Ten	N	D	SD	SD	SA	N	SD	A	SA	SD	SD	N	N	SD	D	SD	SD	SD	SD	SA	N	D	SD	SA	D	D	SD	SA	A	SD	SD	A	A	SD	SD	SD
F	LBD	Third.DS	Five-Ten	N	D	SD	A	D	N	N	SD	SD	D	SD	N	A	SD	SA	SD	D	SD	D	A	D	N	SD	A	N	D	N	SD	A	N	SD	A	SA	SD	SD	SD
F	BD	Third.DS	Five-Ten	SA	A	SA	D	D	N	D	A	SD	D	SD	SA	D	SD	A	SD	N	SD	SD	SD	SA	A	SD	D	SD	D	D	SD	SD	N	SD	SA	SA	SD	SA	SD
M	BD	Third.DS	Five-Ten	SD	A	N	D	N	N	D	A	N	SD	SD	SD	A	A	SD	D	SD	SD	D	SD	N	A	SD	SD	D	SD	SD	SD	A	A	SD	A	SD	SD	SD	SD
M	HBD	First.DS	Five-Ten	SD	D	N	D	N	N	N	SD	N	A	SA	A	A	SD	D	D	SD	D	D	D	D	N	SD	SD	SD	N	SD	SD	A	N	SD	A	SD	SD	SD	SD
F	HBD	Third.DS	L.five	A	SD	SD	D	A	A	D	SD	SD	D	A	SD	A	SD	SA	SD	N	N	SD	SD	N	SD	D	D	SD	D	D	SD	SD	N	SD	A	D	SD	D	SD
M	BD	First.DS	Five-Ten	A	SD	SA	SD	A	A	D	SD	SD	D	A	SD	A	SD	A	A	SD	SD	SD	A	N	SD	SD	D	SA	D	SD	SD	A	SD	SD	A	SD	SD	SD	SD
M	LBD	Second.DS	L.five	SD	D	A	N	A	A	D	SD	A	D	A	D	A	SD	SD	SD	SD	D	SD	SD	D	D	SD	SD	SD	D	A	SA	SD	N	SD	SD	SD	SD	SD	SD
F	BD	D.G	L.five	SA	D	N	SD	A	N	SD	SA	SD	N	D	SD	A	SD	D	SD	N	SD	SD	SD	A	N	SD	D	SD	D	SD	A	D	A	SD	A	SD	SD	SD	SD
F	BD	First.DS	L.five	D	A	A	SD	N	N	A	A	SD	D	N	A	N	SD	D	D	D	SD	D	D	N	A	SD	D	SD	N	SD	A	A	SA	SD	N	SD	SD	A	SD
F	BD	First.DS	O.Ten	D	D	SD	SD	A	A	N	SD	SD	A	A	N	A	SD	D	SD	SD	D	N	SD	SD	N	SD	D	N	D	D	A	D	D	SD	SD	SD	SD	SD	SD
M	BD	First.DS	L.five	D	SD	A	D	N	A	SD	SA	SD	N	SD	SD	A	SA	D	A	N	SD	N	SD	N	SD	SD	SD	SA	D	SD	D	SD	D	SD	SD	D	SD	A	SD
M	BD	Third.DS	Five-Ten	D	D	N	N	SA	N	SD	SA	A	N	SD	SD	SD	SD	SD	SD	SD	D	D	SD	SD	D	SD	A	SD	A	D	SD	SD	N	SD	N	SD	SD	SD	SD
F	BD	First.DS	Five-Ten	A	D	SD	SD	A	N	N	SD	N	N	N	N	N	SD	N	SD	D	D	D	D	D	D	SD	SD	SD	D	A	A	D	D	SD	D	A	SD	SD	SD
M	BD	First.DS	L.five	D	D	SD	SD	SA	SA	D	A	SD	A	SA	A	SA	SA	SA	SD	SD	SD	SD	SD	D	D	A	SD	N	SA	SD	SD	SD	SD	SD	N	SA	SD	D	SD
M	BD	Second.DS	Five-Ten	D	SA	SA	SD	A	A	SA	SA	SD	A	A	A	A	SD	A	SD	SD	SA	SA	SA	A	SA	SD	SD	SD	A	N	SD	A	A	SD	SA	SD	SD	SA	SD
M	HBD	Third.DS	Five-Ten	D	D	SD	N	N	N	SD	SA	SD	SD	D	SD	SD	SD	D	SD	D	SD	D	D	SD	N	SD	SD	SD	D	SD	N	D	N	SD	SD	N	SD	D	SD
M	BD	Third.DS	Five-Ten	D	D	SD	SD	SD	N	N	SD	SD	SD	D	SD	SD	SD	SD	SD	D	SD	D	D	D	D	SA	D	SD	D	A	SA	A	SD	SD	D	SA	SD	SD	SD
M	BD	Third.DS	Five-Ten	SA	A	SA	SD	A	A	SA	N	SA	A	A	A	A	SD	SA	SD	N	N	SD	A	N	A	SD	N	A	SA	N	A	SA	A	SD	N	N	SD	SA	SD
M	BD	Third.DS	L.five	A	D	SD	SD	N	A	D	A	SD	SD	D	SD	D	SD	SD	D	D	SD	D	D	D	D	SD	SD	SD	D	SD	D	SD	N	SD	D	SD	SD	D	SD
M	LBD	Third.DS	Five-Ten	D	A	SD	SD	N	N	A	A	A	SD	SD	A	D	SD	N	N	SD	N	A	SD	SD	N	D	SD	D	A	SA	SD	SA	D	SD	SD	SD	SD	SD	SD
M	BD	Third.DS	Five-Ten	D	D	SD	N	SA	A	A	SD	SD	N	D	A	A	SD	N	SD	SD	SD	A	SD	SD	A	SD	SD	SD	D	SD	SD	A	A	SD	D	SD	SD	SD	SD
M	LBD	Fourth.DS	O.Ten	A	SD	A	SD	SD	N	A	SD	SD	SD	D	A	SA	A	A	SD	N	A	SD	SD	SD	SD	A	A	SD	A	SD	SD	A	A	SD	D	SD	SD	SD	SD
F	BD	Third.DS	O.Ten	D	SD	A	SD	SD	N	N	SD	SD	D	A	N	D	SD	A	SD	SD	SA	SD	SD	SA	SD	D	D	SD	D	SA	SD	SD	A	SD	N	A	SD	SD	SD
M	LBD	Third.DS	O.Ten	D	D	A	N	D	A	A	N	A	A	D	SA	SA	SD	A	SD	SD	A	SA	D	A	N	D	SD	A	A	SD	N	SD	A	SD	SA	SD	SD	SD	SD
M	HBD	First.DS	O.Ten	D	D	SD	D	D	SA	N	A	SD	N	SD	A	D	SD	A	D	D	SD	A	SD	A	SA	SD	SD	N	SD	SD	SA	A	A	SD	SD	SD	SD	A	SD
M	BD	Second.DS	O.Ten	A	SA	SA	N	D	N	SA	SD	SD	D	A	A	A	SA	A	SD	D	SD	SD	SD	A	A	SD	D	SD	SD	D	A	D	A	SD	SD	A	SD	SD	SD
M	LBD	First.DS	O.Ten	D	D	A	SD	A	SA	D	A	A	D	D	N	SD	SD	SD	N	SD	A	SD	SD	D	D	SD	D	SD	A	SD	D	A	N	SD	SD	D	SD	SD	SD
F	HBD	Third.DS	O.Ten	SD	D	SD	SD	SD	SD	D	SD	SD	A	N	A	N	SD	A	A	N	SD	SD	SD	N	SD	N	SD	SD	D	A	A	A	A	SD	SD	SD	SD	D	SD
M	BD	Fourth.DS	O.Ten	SD	D	A	SD	SD	SD	D	SD	A	A	N	A	N	SD	A	SD	SD	SD	N	SD	SA	SD	SD	SD	SD	D	SD	SD	A	A	SD	SD	SD	SD	N	SD
F	LBD	Third.DS	Five-Ten	SD	A	A	SA	SD	A	SA	A	D	SD	SA	SA	N	SD	A	SD	SD	SD	SD	SD	D	SD	SD	SD	D	SA	D	SA	SA	SD	SD	D	SD	SD	SD	SD
F	BD	Third.DS	Five-Ten	A	A	SD	SD	D	SD	D	A	A	D	D	A	D	SD	D	SD	D	SD	A	SD	D	SD	SD	D	SD	D	D	SD	A	D	SD	SD	SD	SD	D	SD
M	LBD	Third.DS	Five-Ten	SD	A	SA	SD	SD	A	N	SA	SD	SD	SA	A	SA	SD	SA	SD	SD	SA	SA	SD	SA	A	D	SA	A	SA	A	SD	A	D	SD	A	SA	SD	SD	SD
M	BD	Third.DS	O.Ten	SD	SD	A	SD	SD	SD	A	A	A	SD	N	A	N	SD	A	SD	SD	SD	SD	SD	D	A	D	SD	SD	D	D	SD	A	A	SD	SD	SD	SD	A	SD
M	LBD	Third.DS	Five-Ten	SD	SD	SD	SA	SD	A	D	A	D	SD	D	N	D	SD	D	N	SD	SD	N	SD	D	SD	D	SD	SD	D	SD	A	A	D	SD	D	SD	SD	SD	SD
M	BD	Third.DS	Five-Ten	A	A	A	SD	N	SD	A	SD	SD	N	D	N	SA	SD	D	SD	SD	SD	SD	SD	D	SD	D	SD	SD	D	SD	SD	SD	A	SD	SD	SD	SD	SD	D
M	LBD	Fourth.DS	O.Ten	A	A	N	SD	SD	SA	D	A	A	N	SD	A	D	SD	D	SD	SD	SD	SD	SD	D	SD	SD	SD	D	N	D	SD	A	A	SD	D	SD	SD	SD	D
F	BD	Third.DS	O.Ten	SD	SD	SD	SD	SD	A	N	SD	A	D	D	SD	D	SD	D	D	D	SD	SD	SD	D	SD	A	SD	SD	D	A	SD	SD	A	SD	SD	SD	SD	SD	D
M	LBD	Third.DS	O.Ten	SD	SD	SD	SD	SD	SD	SA	SA	SD	SD	D	A	SA	SD	SA	SD	SD	A	SD	SD	A	SD	SA	SD	SD	D	SD	SD	SD	D	SD	SD	SA	SD	SD	D
M	HBD	First.DS	O.Ten	SD	SD	N	SD	SD	A	SD	SD	SD	SD	SD	A	A	SD	N	SD	SD	SD	N	SD	D	SA	D	SD	D	A	SD	SD	SD	SA	SD	SD	SD	SD	SA	D
M	BD	Second.DS	O.Ten	A	SD	SD	A	SD	SD	A	SD	SD	SD	SD	A	D	A	A	SD	SD	A	SD	N	D	SD	SD	SD	D	D	SD	A	SD	D	SD	SD	A	SD	A	D
M	LBD	First.DS	O.Ten	A	A	SD	A	SD	SD	D	SD	SD	SD	SD	A	D	SD	A	SD	SD	SD	SD	SD	A	SD	SD	SD	D	D	D	SD	SD	D	SD	SD	SD	SD	SD	D
M	BD	S.R	O.Ten	A	SA	SD	A	SD	SD	A	SD	SD	SD	SD	A	D	SD	A	SD	SD	A	SD	N	D	A	SD	SD	D	D	D	SD	SD	D	SD	SD	SA	SD	A	D
M	BD	Second.DS	Five-Ten	SD	A	A	A	SD	SD	D	SD	SD	D	SA	A	N	D	D	SD	D	SD	N	SD	D	SD	SD	D	D	SA	SD	SD	SD	A	SD	SD	SD	SD	SD	D
F	LBD	Third.DS	O.Ten	A	SA	A	SD	SD	SD	N	SD	A	N	A	N	D	SD	N	N	SD	SD	N	N	D	A	D	D	D	A	D	SD	N	A	SD	D	SD	SD	SD	D
F	BD	Second.DS	L.five	A	SD	N	A	N	A	A	SD	SD	SD	SD	A	A	SD	A	SD	SD	A	SD	SD	A	SD	SD	SD	D	N	A	A	SD	A	SD	A	A	SD	SD	D
M	BD	S.R	Five-Ten	SD	SD	A	A	SD	SD	SA	A	A	SD	SA	A	N	SA	A	SD	SD	A	N	SD	SA	A	D	SD	D	SA	D	SD	SD	A	SD	A	SD	SD	SA	D
M	BD	Second.DS	Five-Ten	SD	SA	A	SD	SD	N	SA	A	SD	SD	SA	SA	N	SA	A	SD	SD	SD	SD	SD	SD	SD	SD	SD	SA	SA	SD	SD	SD	SD	SD	SA	SD	SD	SD	D
M	LBD	Third.DS	O.Ten	SD	SD	N	A	N	N	N	SD	D	N	SD	N	N	N	N	N	SD	A	N	N	A	A	A	SD	D	D	D	SD	SD	D	SD	SD	SD	SD	A	D
M	BD	Third.DS	Five-Ten	SD	SD	SD	SD	SD	A	SA	SA	SD	SD	A	SA	A	SA	SA	SD	SD	A	N	N	A	SA	SD	D	SD	A	SD	SD	SA	SA	SD	SD	SD	SD	SA	SD
M	LBD	Second.DS	L.five	A	SD	SD	D	SD	SD	D	SD	SA	SD	SA	A	SA	SA	SA	SD	SD	SD	SD	SD	SD	D	SD	SD	D	N	SD	SD	SD	A	SD	SD	A	SD	D	SD
F	BD	Third.DS	Five-Ten	A	A	A	SD	N	SD	D	SA	SA	A	N	SA	D	D	D	D	SD	D	SD	D	SD	SD	D	SD	SA	D	SD	SD	SD	D	SD	A	A	SD	SD	SD
F	LBD	Third.DS	L.five	A	SD	A	SD	A	SD	SA	A	SD	A	N	SA	SA	SA	SA	SA	SA	A	SD	SD	SD	SD	SD	SD	SD	SA	SD	D	A	SD	SD	SD	SD	SD	SD	SD
M	BD	Third.DS	Five-Ten	SD	SD	SD	A	D	SD	A	SD	D	D	N	A	A	SD	D	SD	SA	SD	SD	A	A	SD	A	SD	SD	A	SD	A	SA	A	SD	A	SD	SD	SD	SD
M	BD	Third.DS	Five-Ten	A	A	SA	SD	A	SA	SA	SD	SA	A	N	A	D	D	D	SD	SD	SA	N	D	SD	SD	D	SD	SD	D	SD	SD	A	SD	SD	SD	D	SD	SD	SD
F	LBD	Fourth.DS	L.five	A	A	A	A	A	SD	SA	SD	A	A	SA	A	SA	SD	N	SA	SD	D	N	D	SD	SD	SD	SD	SD	D	D	A	A	A	SD	SD	SD	SD	D	SD
F	LBD	Third.DS	L.five	SD	SD	SD	D	SD	SD	SA	SD	A	A	D	N	N	SD	N	SD	SD	D	SD	D	A	SD	SD	SD	D	N	D	SD	SD	A	SD	SD	SD	SD	SA	SD
F	LBD	Third.DS	L.five	SD	SD	A	SD	N	A	N	SD	SA	SD	D	N	D	D	D	SD	SD	D	D	D	SD	SD	D	SD	SD	D	SA	SD	SD	D	SD	A	D	SD	D	SD
M	LBD	Third.DS	L.five	SD	SD	N	SD	A	SD	SA	SD	SD	SD	SD	A	D	SD	D	SA	SD	SD	SD	SD	D	SD	D	SD	D	D	D	SD	A	SD	SD	SD	SD	SD	A	SD
M	BD	Third.DS	Five-Ten	A	SD	SD	SD	D	SD	SA	A	SD	D	SD	SD	N	SD	A	SD	SD	SD	SD	N	SD	D	SD	D	SD	N	SD	D	SD	D	SD	SD	SD	SD	D	D
M	LBD	Third.DS	L.five	SD	A	SD	D	A	A	SD	SA	SD	A	A	A	D	SD	D	SD	SD	SD	SD	SD	SD	SD	D	SD	SD	A	D	SD	A	SD	SD	D	D	SD	SD	D
M	LBD	Third.DS	L.five	A	SD	N	D	A	A	SA	SD	SD	A	A	A	D	SD	D	SD	SD	SD	D	SD	SD	SD	A	SD	SD	D	SA	SD	A	SA	SD	SD	SD	SD	SD	D
M	BD	Fourth.DS	Five-Ten	SD	A	SD	SD	D	SD	A	SD	SD	A	A	A	D	SD	D	SD	SD	SD	SD	SD	SD	D	SD	D	D	A	D	SA	SD	SA	SD	A	SA	SD	D	D
F	HBD	Third.DS	O.Ten	SD	A	SD	D	D	SD	A	SD	A	A	A	A	SA	SA	SA	SD	D	D	SD	D	SD	D	D	D	SD	D	SD	D	SD	D	SD	SD	SD	SD	D	D
M	BD	Third.DS	Five-Ten	SD	A	SD	SD	A	SD	A	SD	SD	A	SD	A	A	SD	A	SD	N	D	N	N	SA	SD	SA	SD	SD	D	SA	A	A	D	SD	SD	SA	SD	SA	D
F	LBD	Fourth.DS	L.five	SD	SD	A	SD	SD	SD	D	A	A	D	A	A	N	N	N	A	SD	SD	SD	SD	SD	D	D	SD	SA	A	SD	SA	SD	D	SD	SD	SD	SD	D	D
F	HBD	Third.DS	O.Ten	SD	SD	A	SD	SD	SD	SD	SD	SD	SD	SD	N	SA	SA	SA	N	SD	SD	SD	SD	A	SD	A	A	SD	A	D	SD	A	D	SD	SD	SD	SD	SD	D
M	HBD	Third.DS	O.Ten	A	A	N	SD	N	A	A	A	SA	A	SA	A	SA	SD	SA	N	SD	SD	SD	SD	SD	SD	SD	SD	SD	N	SA	SD	SD	SD	SD	SD	SD	D	SD	D
M	LBD	Third.DS	L.five	A	A	A	D	SD	SD	SA	A	SD	A	A	A	N	SD	N	N	N	SD	N	N	SD	SD	D	D	SD	D	SD	SD	A	SD	SD	SD	SD	D	D	D
F	BD	Fourth.DS	Five-Ten	SD	SD	A	SD	SD	SD	SA	A	D	A	SA	SA	D	SD	A	A	SD	SA	SD	SD	A	D	SD	N	SA	SA	A	A	SD	SD	SD	SD	SD	D	SD	D
F	HBD	Third.DS	O.Ten	SD	SD	N	SD	N	SD	SD	SD	SD	SD	A	N	SA	SA	D	A	SD	SD	SD	SD	SA	D	SD	SD	SD	A	SD	SD	SD	SD	SD	SD	SD	D	A	D
M	BD	Third.DS	Five-Ten	SD	SA	SD	SD	SD	A	SA	SA	SD	A	SD	SA	A	SD	A	SD	N	SD	N	N	SD	SD	D	D	SD	A	SD	D	A	N	SD	A	SD	D	SA	D
M	HBD	Third.DS	O.Ten	A	SA	SA	SD	SA	SA	D	A	SA	SD	SA	N	SA	SA	SA	N	SD	SD	SD	SD	SD	SD	SD	SA	SD	D	SA	SD	SA	SA	SD	SA	D	D	SD	D
M	BD	Third.DS	Five-Ten	SD	A	A	SD	N	A	A	A	N	SD	SD	N	D	D	D	SD	SD	D	SD	D	SD	SD	SA	N	D	D	SD	A	SD	N	SD	SD	SD	D	A	D
F	BD	Third.DS	Five-Ten	SD	SA	A	N	SD	SA	SD	SD	SD	A	SD	N	SA	SA	SA	SA	SD	A	SD	SD	SD	SD	SA	SD	D	SA	SD	SD	A	A	SD	SD	SA	D	SD	D
F	BD	Third.DS	Five-Ten	SD	SD	SD	N	SA	SA	SD	SD	SD	N	SD	N	A	SD	SD	N	SD	SA	SD	SD	SA	N	D	SD	SD	A	SD	SD	SA	SA	D	N	SD	D	SD	D
F	BD	Third.DS	Five-Ten	SD	SD	N	SD	SA	SA	SD	A	SD	N	SD	D	D	D	SD	D	SD	SA	N	D	SD	N	SD	N	SD	D	SD	D	D	SA	D	SD	SD	D	SD	SD
F	LBD	Fourth.DS	O.Ten	SD	A	A	D	SD	A	D	A	SD	SD	SA	SD	SD	SD	N	SD	SD	SD	SD	N	SD	A	D	SD	SD	D	SD	D	A	N	D	SD	SD	D	A	SD
M	BD	Third.DS	O.Ten	A	SD	N	SD	SD	A	SD	SD	SD	N	D	N	N	N	N	SD	SD	SD	D	D	D	N	SD	D	SA	N	SD	SD	A	A	D	A	SA	D	SD	SD
F	HBD	Third.DS	Five-Ten	A	SD	A	SD	N	SD	D	SD	A	N	D	SA	D	D	SD	SD	SD	SA	SA	SD	SA	N	SD	SD	D	D	SA	SD	SD	N	D	N	SD	D	A	SD
F	BD	Third.DS	Five-Ten	A	SD	N	SD	SD	SD	A	SD	SA	A	N	SD	D	SD	SD	SD	SD	SD	A	SD	D	D	SD	A	SD	D	SD	SD	A	N	D	N	SD	D	SD	SD
M	LBD	Third.DS	Five-Ten	SD	SD	A	SD	SD	SD	D	SA	SA	A	N	N	N	SD	A	A	SD	SD	D	D	D	SD	SD	SD	SD	D	SD	SD	SD	SD	D	N	SD	D	SD	SD
F	BD	Third.DS	O.Ten	SD	A	N	SD	N	A	D	SD	N	A	A	SD	D	N	SD	SD	SA	D	SD	N	SD	A	SD	SD	SD	A	A	SD	SD	N	D	A	SD	D	SD	SD
M	LBD	Third.DS	Five-Ten	SD	A	A	SD	SD	SA	A	SD	SD	A	A	SA	D	SD	SD	SD	D	SD	N	N	SD	A	D	SD	SA	A	SD	D	A	SA	D	SA	SA	D	A	SD
M	BD	Fourth.DS	Five-Ten	SD	SA	A	N	A	A	SA	A	D	SD	A	SA	D	SD	SD	SD	D	SD	D	D	SD	SA	SD	SD	SA	D	N	SD	SA	A	D	A	D	D	SD	SD
M	LBD	Third.DS	O.Ten	SD	A	A	SD	A	A	N	SD	A	SD	A	N	SD	SD	SD	N	SD	D	D	D	SD	A	A	SD	SD	D	SD	SD	A	N	D	N	SD	D	SD	SD
M	BD	Third.DS	O.Ten	SD	SA	SA	SD	N	SA	SA	SD	SD	SD	N	A	A	A	A	SD	SD	SD	N	N	A	SA	SD	N	SD	D	SD	SD	SD	N	D	N	SA	D	SA	SD
M	BD	Third.DS	O.Ten	SD	SA	N	SD	A	A	N	SD	A	SD	SD	A	N	SD	N	A	SD	SD	D	SD	SD	N	SD	SD	SD	A	SD	SD	A	D	D	D	SD	D	SD	SD
F	BD	Third.DS	O.Ten	SD	D	SD	N	D	SD	D	SD	SD	SD	D	SD	SD	SD	SD	N	SD	SD	D	SD	SD	A	N	SD	A	D	SD	SD	D	A	D	A	A	D	A	SD
F	BD	Third.DS	Five-Ten	SA	D	SA	SD	SA	SA	SA	SA	A	SD	A	SA	SD	SD	SD	N	SD	SD	SD	SD	SD	N	SA	SD	SD	D	SA	SD	SA	SA	D	N	SA	D	SA	SD
F	HBD	D.G	O.Ten	A	D	A	SD	A	SD	SD	SD	SD	SD	SA	A	N	N	N	N	SD	SD	SD	D	SD	N	SD	D	SD	D	D	A	A	N	D	N	D	D	SD	SD
F	BD	Third.DS	Five-Ten	SD	D	SD	SD	D	SD	D	SD	SD	N	SA	N	D	A	A	A	N	SD	A	D	SD	D	SD	N	SD	SA	SD	SD	D	A	D	A	A	SD	SD	SD
F	BD	Third.DS	Five-Ten	A	SA	N	SD	D	SD	SD	SD	SD	N	N	D	A	SD	A	SD	SD	N	SD	SD	SD	A	D	SD	D	D	SD	SD	SD	D	D	A	SA	SD	SD	D
M	BD	Third.DS	Five-Ten	SD	D	N	SD	N	SD	D	SD	SA	SD	N	SD	SD	SD	N	SD	N	SD	SD	SD	SD	A	SD	SD	SA	D	SA	SA	SD	SA	D	N	SD	SD	SD	D
M	BD	Third.DS	L.five	SD	D	SD	SD	D	SD	D	SD	SD	D	D	SD	SA	SA	SA	A	SD	SD	SD	N	SD	SA	SA	SD	SD	SA	SD	SD	A	SA	D	SA	SA	SD	A	D
M	LBD	Third.DS	O.Ten	SD	D	SD	N	D	SD	SD	SD	SD	SD	A	SD	N	N	A	A	SD	SD	SD	D	N	N	SD	N	A	D	SD	SD	D	N	D	A	SD	SD	SD	D
M	BD	Third.DS	Five-Ten	SD	D	N	N	A	A	A	SA	SA	SD	A	N	D	N	N	A	SD	A	D	SD	SD	A	N	SA	SD	N	SD	SD	A	N	D	A	SD	SD	A	D
F	BD	Second.DS	Five-Ten	SD	A	A	SD	A	N	D	A	D	SD	A	A	N	SD	A	A	N	SD	SD	SD	D	A	SD	SD	N	D	SD	SD	A	N	SD	A	SD	SD	N	D
F	HBD	Third.DS	L.five	SD	A	A	D	A	N	D	A	SD	A	A	A	A	N	A	A	SD	SD	SD	SD	D	N	SD	D	A	D	SD	SD	A	A	SD	A	SD	SD	N	D
F	HBD	Third.DS	Five-Ten	A	A	A	SD	A	N	D	A	SD	A	A	A	SD	D	D	N	N	SD	SD	SD	N	SD	SD	D	SD	SD	SD	SD	A	D	SD	D	D	SD	SD	D
F	BD	Third.DS	Five-Ten	SD	A	SD	SD	SD	A	SD	SD	A	A	D	SD	D	SD	D	D	SD	D	SD	D	N	SD	A	SD	D	D	SA	SD	SD	SD	SD	D	SD	SD	D	D
M	HBD	Third.DS	Five-Ten	SD	D	SD	SD	A	A	D	SD	SD	N	N	N	SD	SD	A	D	D	SD	SD	SD	A	A	SD	D	SD	D	A	A	A	D	SD	D	SD	SD	SD	D
F	HBD	Third.DS	Five-Ten	A	A	A	SD	N	N	A	A	SD	A	A	A	N	SD	D	A	SD	D	D	N	A	D	A	SD	SD	D	SD	SD	SD	D	SD	D	SD	SD	SD	D
F	HBD	First.DS	O.Ten	SD	D	A	SD	A	A	SD	SA	SD	A	SA	A	D	D	N	SD	N	SD	SD	D	A	N	A	SD	D	D	SD	A	A	N	SD	D	D	SD	SD	D
F	BD	Third.DS	L.five	SD	SA	N	SD	A	A	D	SA	N	SD	SD	A	A	A	A	A	SD	A	SD	SD	A	N	D	D	A	A	D	D	A	A	SD	A	A	SD	SD	D
M	BD	Third.DS	L.five	SD	A	SD	N	N	N	SD	SD	SD	N	N	N	N	D	A	SD	N	D	SD	N	N	A	SD	SD	A	D	SD	SD	SD	A	SD	N	N	SD	SD	SD
F	LBD	Second.DS	O.Ten	A	SA	SA	SD	A	A	A	SA	A	A	SA	SA	N	SD	N	A	D	SD	D	N	A	N	A	D	SD	A	SD	A	D	D	SD	A	A	SD	SD	SD
F	HBD	Third.DS	L.five	A	A	A	SD	A	N	A	SD	SD	A	D	N	N	SD	A	A	SD	D	D	D	N	A	SD	SD	D	D	SD	A	A	N	SD	A	A	SD	SD	SD
M	BD	Third.DS	L.five	SD	D	N	SD	N	N	A	SD	SD	N	N	A	A	D	N	SD	N	SD	D	N	SA	N	SD	D	SD	A	SD	A	D	N	SD	N	N	SD	N	SD
M	BD	Third.DS	Five-Ten	SD	SA	A	N	A	A	SA	A	SD	A	A	SA	SA	SD	A	SA	SD	SD	SD	SD	A	SA	SD	SD	A	D	N	SD	A	A	SD	SA	A	SD	SD	SD
M	BD	Third.DS	O.Ten	SD	A	SA	SD	A	A	SA	SA	A	SD	A	A	A	A	A	A	SD	SD	SD	SD	SA	A	SA	SD	A	D	SA	SA	A	A	SD	SA	SA	SD	SD	SD
F	LBD	Third.DS	Five-Ten	A	D	A	SD	A	A	A	A	A	A	N	N	A	SD	A	SD	SD	SA	SD	SD	N	D	SD	SD	D	A	SD	SD	A	A	SD	D	N	SD	SD	SD
M	LBD	Fourth.DS	Five-Ten	SA	A	A	SD	SA	A	SA	A	SD	A	N	A	SA	SD	N	SD	SD	SD	SD	SD	N	A	SD	SD	SD	D	SD	A	SA	SA	SD	N	N	SD	SD	SD
M	LBD	Third.DS	Five-Ten	SA	D	N	SD	A	A	SD	SD	SD	A	A	N	N	SD	A	SA	SD	SD	SD	N	A	N	A	D	A	A	D	A	A	N	SD	A	N	SD	N	SD
M	BD	Third.DS	O.Ten	A	A	A	SD	A	A	A	A	SD	A	A	A	A	A	A	A	SD	SA	SD	SD	A	A	SD	D	SD	D	SD	SA	A	A	SD	A	A	SD	SD	SD
F	BD	Third.DS	Five-Ten	A	N	A	SD	A	A	A	A	SD	A	A	A	A	SD	A	SD	N	SD	SD	SD	N	A	SD	SD	A	A	D	SD	A	A	SD	A	A	SD	A	SD
F	BD	Third.DS	O.Ten	SD	A	SD	SD	A	A	SD	SD	SD	N	A	N	N	N	N	SD	SD	A	SD	SD	N	A	SD	D	D	N	SD	SD	A	N	SD	N	N	SD	SD	SD
F	BD	Third.DS	O.Ten	SA	SA	SD	N	N	N	D	SD	A	N	N	N	N	SD	N	SD	N	SD	SD	SD	N	N	N	SD	SD	D	A	SD	SD	N	SD	N	N	SD	SD	SD
F	HBD	Second.DS	O.Ten	A	D	SD	N	N	A	SD	SD	SD	A	N	N	N	SD	N	SD	SD	A	SD	SD	N	N	SD	SD	SD	A	SD	A	SD	N	SD	N	N	SD	SD	SD
F	BD	Second.DS	Five-Ten	SA	D	A	SD	A	A	A	A	SD	A	A	A	A	SD	A	SA	SD	SA	SD	SD	SA	N	SD	D	A	D	SD	A	A	A	SD	N	A	SD	A	SD
F	BD	Third.DS	Five-Ten	SD	SD	A	N	N	A	N	SD	SD	N	A	N	N	A	A	A	N	N	N	SD	N	N	SD	SD	SD	N	SD	SD	A	N	SD	N	N	SD	SD	SD
F	BD	Second.DS	O.Ten	A	A	A	SD	A	A	A	A	SD	A	A	A	A	SD	A	SD	SD	SD	SD	SD	A	A	SD	SD	D	D	D	SD	A	A	SD	N	N	SD	A	SD
F	BD	Third.DS	L.five	A	D	SD	N	SA	SA	SA	SA	SD	A	A	SA	N	SD	SA	SD	N	N	N	SD	N	N	SD	D	SD	D	SD	SD	A	SA	SD	N	A	SD	SD	SD
F	BD	Second.DS	Five-Ten	SA	N	SD	SD	N	A	D	A	D	A	A	N	N	SD	SA	SD	SD	SD	SD	SD	A	D	A	SD	SA	A	SD	SD	D	N	SD	SA	SA	SD	SD	SD
F	HBD	Third.DS	Five-Ten	SA	D	A	N	A	N	N	SD	SD	A	A	A	N	SD	A	A	A	SD	SD	SD	A	N	A	SD	SD	D	SD	A	A	N	SD	A	A	SD	A	SD
M	BD	Third.DS	L.five	SA	SD	SD	N	D	N	SD	A	A	D	SD	SD	SD	SD	SD	SD	D	D	D	SD	D	SD	SD	A	SD	SD	SD	N	SD	D	SD	D	N	SD	SD	SD
M	HBD	Third.DS	O.Ten	D	D	SD	SD	A	A	N	SD	SD	A	A	N	A	N	N	SD	N	SD	D	SD	D	N	A	D	SD	D	SD	A	A	A	SD	A	A	SD	SD	SD
M	HBD	Third.DS	Five-Ten	A	A	SD	N	A	A	D	SD	A	A	N	N	SD	SD	D	SD	A	SD	SD	SD	D	A	SD	SD	SD	D	SD	SD	A	A	SD	D	N	SD	D	SD
M	HBD	Fourth.DS	Five-Ten	SA	SA	SD	N	N	N	D	SD	SD	N	N	SD	SD	SD	SD	SD	N	D	D	SD	D	A	SD	D	A	D	SA	N	A	N	SD	A	D	SD	SD	SD
M	BD	Third.DS	L.five	A	A	A	A	A	A	N	SD	A	A	N	A	A	SD	A	SD	A	N	SD	SD	A	A	SD	A	SD	A	D	A	A	A	SD	A	A	SD	A	SD
F	BD	Third.DS	Five-Ten	D	D	SD	N	SA	N	SD	SA	SD	N	SD	SA	SD	SD	N	N	A	SD	SD	SD	A	N	A	A	A	D	SD	SD	A	A	SD	SD	A	SD	SD	SD
F	HBD	Third.DS	Five-Ten	N	D	SD	N	N	N	D	A	A	D	SD	SD	A	D	N	SD	N	N	SD	SD	N	N	SD	SD	N	D	SD	N	SD	N	SD	N	N	SD	SD	SD
M	HBD	Third.DS	Five-Ten	A	N	SD	N	N	SA	SA	SA	SD	A	SA	SA	A	SD	SA	SD	N	SD	SD	SD	SA	D	SD	SA	SD	SA	SD	N	A	D	SD	SA	A	SD	SD	SD
F	HBD	Third.DS	Five-Ten	A	D	A	A	N	A	A	SD	SD	N	SD	D	A	SA	N	SD	N	SD	SD	SD	A	N	SD	SD	SD	A	SD	SD	A	SA	SD	A	SD	SD	A	SD
M	HBD	Third.DS	L.five	SA	A	SD	D	N	N	D	A	SD	D	SD	SD	N	SD	SD	SD	SD	SD	SD	SA	SD	A	SD	D	A	D	SD	SD	A	SD	SD	SA	D	SD	D	SD
F	BD	Fourth.DS	O.Ten	N	D	SD	SD	SA	N	SD	A	SA	SD	SD	N	N	SD	D	SD	SD	SD	SD	SA	N	D	SD	SA	D	D	SD	SA	A	SD	SD	A	A	SD	SD	SD
F	LBD	Third.DS	Five-Ten	N	D	SD	A	D	N	N	SD	SD	D	SD	N	A	SD	SA	SD	D	SD	D	A	D	N	SD	A	N	D	N	SD	A	N	SD	A	SA	SD	SD	SD
F	BD	Third.DS	Five-Ten	SA	A	SA	D	D	N	D	A	SD	D	SD	SA	D	SD	A	SD	N	SD	SD	SD	SA	A	SD	D	SD	D	D	SD	SD	N	SD	SA	SA	SD	SA	SD
M	BD	Third.DS	Five-Ten	SD	A	N	D	N	N	D	A	N	SD	SD	SD	A	A	SD	D	SD	SD	D	SD	N	A	SD	SD	D	SD	SD	SD	A	A	SD	A	SD	SD	SD	SD
M	HBD	First.DS	Five-Ten	SD	D	N	D	N	N	N	SD	N	A	SA	A	A	SD	D	D	SD	D	D	D	D	N	SD	SD	SD	N	SD	SD	A	N	SD	A	SD	SD	SD	SD
F	HBD	Third.DS	L.five	A	SD	SD	D	A	A	D	SD	SD	D	A	SD	A	SD	SA	SD	N	N	SD	SD	N	SD	D	D	SD	D	D	SD	SD	N	SD	A	D	SD	D	SD
M	BD	First.DS	Five-Ten	A	SD	SA	SD	A	A	D	SD	SD	D	A	SD	A	SD	A	A	SD	SD	SD	A	N	SD	SD	D	SA	D	SD	SD	A	SD	SD	A	SD	SD	SD	SD
M	LBD	Second.DS	L.five	SD	D	A	N	A	A	D	SD	A	D	A	D	A	SD	SD	SD	SD	D	SD	SD	D	D	SD	SD	SD	D	A	SA	SD	N	SD	SD	SD	SD	SD	SD
F	BD	D.G	L.five	SA	D	N	SD	A	N	SD	SA	SD	N	D	SD	A	SD	D	SD	N	SD	SD	SD	A	N	SD	D	SD	D	SD	A	D	A	SD	A	SD	SD	SD	SD
F	BD	First.DS	L.five	D	A	A	SD	N	N	A	A	SD	D	N	A	N	SD	D	D	D	SD	D	D	N	A	SD	D	SD	N	SD	A	A	SA	SD	N	SD	SD	A	SD
F	BD	First.DS	O.Ten	D	D	SD	SD	A	A	N	SD	SD	A	A	N	A	SD	D	SD	SD	D	N	SD	SD	N	SD	D	N	D	D	A	D	D	SD	SD	SD	SD	SD	SD
M	BD	First.DS	L.five	D	SD	A	D	N	A	SD	SA	SD	N	SD	SD	A	SA	D	A	N	SD	N	SD	N	SD	SD	SD	SA	D	SD	D	SD	D	SD	SD	D	SD	A	SD
M	BD	Third.DS	Five-Ten	D	D	N	N	SA	N	SD	SA	A	N	SD	SD	SD	SD	SD	SD	SD	D	D	SD	SD	D	SD	A	SD	A	D	SD	SD	N	SD	N	SD	SD	SD	SD
F	BD	First.DS	Five-Ten	A	D	SD	SD	A	N	N	SD	N	N	N	N	N	SD	N	SD	D	D	D	D	D	D	SD	SD	SD	D	A	A	D	D	SD	D	A	SD	SD	SD
M	BD	First.DS	L.five	D	D	SD	SD	SA	SA	D	A	SD	A	SA	A	SA	SA	SA	SD	SD	SD	SD	SD	D	D	A	SD	N	SA	SD	SD	SD	SD	SD	N	SA	SD	D	SD
M	BD	Second.DS	Five-Ten	D	SA	SA	SD	A	A	SA	SA	SD	A	A	A	A	SD	A	SD	SD	SA	SA	SA	A	SA	SD	SD	SD	A	N	SD	A	A	SD	SA	SD	SD	SA	SD
M	HBD	Third.DS	Five-Ten	D	D	SD	N	N	N	SD	SA	SD	SD	D	SD	SD	SD	D	SD	D	SD	D	D	SD	N	SD	SD	SD	D	SD	N	D	N	SD	SD	N	SD	D	SD
M	BD	Third.DS	Five-Ten	D	D	SD	SD	SD	N	N	SD	SD	SD	D	SD	SD	SD	SD	SD	D	SD	D	D	D	D	SA	D	SD	D	A	SA	A	SD	SD	D	SA	SD	SD	SD
M	BD	Third.DS	Five-Ten	SA	A	SA	SD	A	A	SA	N	SA	A	A	A	A	SD	SA	SD	N	N	SD	A	N	A	SD	N	A	SA	N	A	SA	A	SD	N	N	SD	SA	SD
M	BD	Third.DS	L.five	A	D	SD	SD	N	A	D	A	SD	SD	D	SD	D	SD	SD	D	D	SD	D	D	D	D	SD	SD	SD	D	SD	D	SD	N	SD	D	SD	SD	D	SD
M	LBD	Third.DS	Five-Ten	D	A	SD	SD	N	N	A	A	A	SD	SD	A	D	SD	N	N	SD	N	A	SD	SD	N	D	SD	D	A	SA	SD	SA	D	SD	SD	SD	SD	SD	SD
M	BD	Third.DS	Five-Ten	D	D	SD	N	SA	A	A	SD	SD	N	D	A	A	SD	N	SD	SD	SD	A	SD	SD	A	SD	SD	SD	D	SD	SD	A	A	SD	D	SD	SD	SD	SD
M	LBD	Fourth.DS	O.Ten	A	SD	A	SD	SD	N	A	SD	SD	SD	D	A	SA	A	A	SD	N	A	SD	SD	SD	SD	A	A	SD	A	SD	SD	A	A	SD	D	SD	SD	SD	SD
F	BD	Third.DS	O.Ten	D	SD	A	SD	SD	N	N	SD	SD	D	A	N	D	SD	A	SD	SD	SA	SD	N	SA	SD	D	D	SD	D	SA	SD	SD	A	SD	N	A	SD	SD	SD
M	LBD	Third.DS	O.Ten	D	D	A	N	D	A	A	N	A	A	D	SA	SA	SD	A	SD	SD	A	SA	D	A	N	D	SD	A	A	SD	N	SD	A	SD	SA	SD	SD	SD	SD
M	HBD	First.DS	O.Ten	D	D	SD	D	D	SA	N	A	SD	N	SD	A	D	SD	A	D	D	SD	A	SD	A	SA	SD	SD	N	SD	SD	SA	A	A	SD	SD	SD	SD	A	SD
M	BD	Second.DS	O.Ten	A	SA	SA	N	D	N	SA	SD	SD	D	A	A	A	SA	A	SD	D	SD	SD	SD	A	A	SD	D	SD	SD	D	A	D	A	SD	SD	A	SD	SD	SD
M	LBD	First.DS	O.Ten	D	D	A	SD	A	SA	D	A	A	D	D	N	SD	SD	SD	N	SD	A	SD	N	D	D	SD	D	SD	A	SD	D	A	N	SD	SD	D	SD	SD	SD
F	HBD	Third.DS	O.Ten	SD	D	SD	SD	SD	SD	D	SD	SD	A	N	A	N	SD	A	A	N	SD	SD	SD	N	SD	N	SD	SD	D	A	A	A	A	SD	SD	SD	SD	D	SD
M	BD	Fourth.DS	O.Ten	SD	D	A	SD	SD	SD	D	SD	A	A	N	A	N	SD	A	SD	SD	SD	N	SD	SA	SD	SD	SD	SD	D	SD	SD	A	A	SD	SD	SD	SD	N	SD
F	LBD	Third.DS	Five-Ten	SD	A	A	SA	SD	A	SA	A	D	SD	SA	SA	N	SD	A	SD	SD	SD	SD	SD	D	SD	SD	SD	D	SA	D	SA	SA	SD	SD	D	SD	SD	SD	SD
F	BD	Third.DS	Five-Ten	A	A	SD	SD	D	SD	D	A	A	D	D	A	D	SD	D	SD	D	SD	A	N	D	SD	SD	D	SD	D	D	SD	A	D	SD	SD	SD	SD	D	SD
M	LBD	Third.DS	Five-Ten	SD	A	SA	SD	SD	A	N	SA	SD	SD	SA	A	SA	SD	SA	SD	SD	SA	SA	SD	SA	A	D	SA	A	SA	A	SD	A	D	SD	A	SA	SD	SD	SD
M	BD	Third.DS	O.Ten	SD	SD	A	SD	SD	SD	A	A	A	SD	N	A	N	SD	A	SD	SD	SD	SD	SD	D	A	D	SD	SD	D	D	SD	A	A	SD	SD	SD	SD	A	SD
M	LBD	Third.DS	Five-Ten	SD	SD	SD	SA	SD	A	D	A	D	SD	D	N	D	SD	D	N	SD	SD	N	SD	D	SD	D	SD	SD	D	SD	A	A	D	SD	D	SD	SD	SD	SD
M	BD	Third.DS	Five-Ten	A	A	A	SD	N	SD	A	SD	SD	N	D	N	SA	SD	D	SD	SD	SD	SD	SD	D	SD	D	SD	SD	D	SD	SD	SD	A	SD	SD	SD	SD	SD	D
M	LBD	Fourth.DS	O.Ten	A	A	N	SD	SD	SA	D	A	A	N	SD	A	D	SD	D	SD	SD	SD	SD	SD	D	SD	SD	SD	D	N	D	SD	A	A	SD	D	SD	SD	SD	D
F	BD	Third.DS	O.Ten	SD	SD	SD	SD	SD	A	N	SD	A	D	D	SD	D	SD	D	D	D	SD	SD	SD	D	SD	A	SD	SD	D	A	SD	SD	A	SD	SD	SD	SD	SD	D
M	LBD	Third.DS	O.Ten	SD	SD	SD	SD	SD	SD	SA	SA	SD	SD	D	A	SA	SD	SA	SD	SD	A	SD	SD	A	SD	SA	SD	SD	D	SD	SD	SD	D	SD	SD	SA	SD	SD	D
M	HBD	First.DS	O.Ten	SD	SD	N	SD	SD	A	SD	SD	SD	SD	SD	A	A	SD	N	SD	SD	SD	N	SD	D	SA	D	SD	D	A	SD	SD	SD	SA	SD	SD	SD	SD	SA	D
M	BD	Second.DS	O.Ten	A	SD	SD	A	SD	SD	A	SD	SD	SD	SD	A	D	A	A	SD	SD	A	SD	N	D	SD	SD	SD	D	D	SD	A	SD	D	SD	SD	A	SD	A	D
M	LBD	First.DS	O.Ten	A	A	SD	A	SD	SD	D	SD	SD	SD	SD	A	D	SD	A	SD	SD	SD	SD	SD	A	SD	SD	SD	D	D	D	SD	SD	D	SD	SD	SD	SD	SD	D
M	BD	S.R	O.Ten	A	SA	SD	A	SD	SD	A	SD	SD	SD	SD	A	D	SD	A	SD	SD	A	SD	N	D	A	SD	SD	D	D	D	SD	SD	D	SD	SD	SA	SD	A	D
M	BD	Second.DS	Five-Ten	SD	A	A	A	SD	SD	D	SD	SD	D	SA	A	N	D	D	SD	D	SD	N	SD	D	SD	SD	D	D	SA	SD	SD	SD	A	SD	SD	SD	SD	SD	D
F	LBD	Third.DS	O.Ten	A	SA	A	SD	SD	SD	N	SD	A	N	A	N	D	SD	N	N	SD	SD	N	N	D	A	D	D	D	A	D	SD	N	A	SD	D	SD	SD	SD	D
F	BD	Second.DS	L.five	A	SD	N	A	N	A	A	SD	SD	SD	SD	A	A	SD	A	SD	SD	A	SD	SD	A	SD	SD	SD	D	N	A	A	SD	A	SD	A	A	SD	SD	D
M	BD	S.R	Five-Ten	SD	SD	A	A	SD	SD	SA	A	A	SD	SA	A	N	SA	A	SD	SD	A	N	SD	SA	A	D	SD	D	SA	D	SD	SD	A	SD	A	SD	SD	SA	D
M	BD	Second.DS	Five-Ten	SD	SA	A	SD	SD	N	SA	A	SD	SD	SA	SA	N	SA	A	SD	SD	SD	SD	SD	SD	SD	SD	SD	SA	SA	SD	SD	SD	SD	SD	SA	SD	SD	SD	D
M	LBD	Third.DS	O.Ten	SD	SD	N	A	N	N	N	SD	D	N	SD	N	N	N	N	N	SD	A	N	N	A	A	A	SD	D	D	D	SD	SD	D	SD	SD	SD	SD	A	D
M	BD	Third.DS	Five-Ten	SD	SD	SD	SD	SD	A	SA	SA	SD	SD	A	SA	A	SA	SA	SD	SD	A	N	N	A	SA	SD	D	SD	A	SD	SD	SA	SA	SD	SD	SD	SD	SA	SD
M	LBD	Second.DS	L.five	A	SD	SD	D	SD	SD	D	SD	SA	SD	SA	A	SA	SA	SA	SD	SD	SD	SD	SD	SD	D	SD	SD	D	N	SD	SD	SD	A	SD	SD	A	SD	D	SD
F	BD	Third.DS	Five-Ten	A	A	A	SD	N	SD	D	SA	SA	A	N	SA	D	D	D	D	SD	D	SD	D	SD	SD	D	SD	SA	D	SD	SD	SD	D	SD	A	A	SD	SD	SD
F	LBD	Third.DS	L.five	A	SD	A	SD	A	SD	SA	A	SD	A	N	SA	SA	SA	SA	SA	SA	A	SD	SD	SD	SD	SD	SD	SD	SA	SD	D	A	SD	SD	SD	SD	SD	SD	SD
M	BD	Third.DS	Five-Ten	SD	SD	SD	A	D	SD	A	SD	D	D	N	A	A	SD	D	SD	SA	SD	SD	A	A	SD	A	SD	SD	A	SD	A	SA	A	SD	A	SD	SD	SD	SD
M	BD	Third.DS	Five-Ten	A	A	SA	SD	A	SA	SA	SD	SA	A	N	A	D	D	D	SD	SD	SA	N	D	SD	SD	D	SD	SD	D	SD	SD	A	SD	SD	SD	D	SD	SD	SD
F	LBD	Fourth.DS	L.five	A	A	A	A	A	SD	SA	SD	A	A	SA	A	SA	SD	N	SA	SD	D	N	D	SD	SD	SD	SD	SD	D	D	A	A	A	SD	SD	SD	SD	D	SD
F	LBD	Third.DS	L.five	SD	SD	SD	D	SD	SD	SA	SD	A	A	D	N	N	SD	N	SD	SD	D	SD	D	A	SD	SD	SD	D	N	D	SD	SD	A	SD	SD	SD	SD	SA	SD
F	LBD	Third.DS	L.five	SD	SD	A	SD	N	A	N	SD	SA	SD	D	N	D	D	D	SD	SD	D	D	D	SD	SD	D	SD	SD	D	SA	SD	SD	D	SD	A	D	SD	D	SD
M	LBD	Third.DS	L.five	SD	SD	N	SD	A	SD	SA	SD	SD	SD	SD	A	D	SD	D	SA	SD	SD	SD	SD	D	SD	D	SD	D	D	D	SD	A	SD	SD	SD	SD	SD	A	SD
M	BD	Third.DS	Five-Ten	A	SD	SD	SD	D	SD	SA	A	SD	D	SD	SD	N	SD	A	SD	SD	SD	SD	N	SD	D	SD	D	SD	N	SD	D	SD	D	SD	SD	SD	SD	D	D
M	LBD	Third.DS	L.five	SD	A	SD	D	A	A	SD	SA	SD	A	A	A	D	SD	D	SD	SD	SD	SD	SD	SD	SD	D	SD	SD	A	D	SD	A	SD	SD	D	D	SD	SD	D
M	LBD	Third.DS	L.five	A	SD	N	D	A	A	SA	SD	SD	A	A	A	D	SD	D	SD	SD	SD	D	SD	SD	SD	A	SD	SD	D	SA	SD	A	SA	SA	SD	SD	SD	SD	D
M	BD	Fourth.DS	Five-Ten	SD	A	SD	SD	D	SD	A	SD	SD	A	A	A	D	SD	D	SD	SD	SD	SD	SD	SD	D	SD	D	D	A	D	SA	SD	SA	SA	A	SA	SD	D	D
F	HBD	Third.DS	O.Ten	SD	A	SD	D	D	SD	A	SD	A	A	A	A	SA	SA	SA	SD	D	D	SD	D	SD	D	D	D	SD	D	SD	D	SD	D	SA	SD	SD	SD	D	D
M	BD	Third.DS	Five-Ten	SD	A	SD	SD	A	SD	A	SD	SD	A	SD	A	A	SD	A	SD	N	D	N	N	SA	SD	SA	SD	SD	D	SA	A	A	D	SA	SD	SA	SD	SA	D
F	LBD	Fourth.DS	L.five	SD	SD	A	SD	SD	SD	D	A	A	D	A	A	N	N	N	A	SD	SD	SD	SD	SD	D	D	SD	SA	A	SD	SA	SD	D	SA	SD	SD	SD	D	D
F	HBD	Third.DS	O.Ten	SD	SD	A	SD	SD	SD	SD	SD	SD	SD	SD	N	SA	SA	SA	N	SD	SD	SD	SD	A	SD	A	A	SD	A	D	SD	A	D	SA	SD	SD	SD	SD	D
M	HBD	Third.DS	O.Ten	A	A	N	SD	N	A	A	A	SA	A	SA	A	SA	SD	SA	N	SD	SD	SD	SD	SD	SD	SD	SD	SD	N	SA	SD	SD	SD	SA	SD	SD	D	SD	D
M	LBD	Third.DS	L.five	A	A	A	D	SD	SD	SA	A	SD	A	A	A	N	SD	N	N	N	SD	N	N	SD	SD	D	D	SD	D	SD	SD	A	SD	SA	SD	SD	D	D	D
F	BD	Fourth.DS	Five-Ten	SD	SD	A	SD	SD	SD	SA	A	D	A	SA	SA	D	SD	A	A	SD	SA	SD	SD	A	D	SD	N	SA	SA	A	A	SD	SD	SA	SD	SD	D	SD	D
F	HBD	Third.DS	O.Ten	SD	SD	N	SD	N	SD	SD	SD	SD	SD	A	N	SA	SA	D	A	SD	SD	SD	SD	SA	D	SD	SD	SD	A	SD	SD	SD	SD	SA	SD	SD	D	A	D
M	BD	Third.DS	Five-Ten	SD	SA	SD	SD	SD	A	SA	SA	SD	A	SD	SA	A	SD	A	SD	N	SD	N	N	SD	SD	D	D	SD	A	SD	D	A	N	SA	A	SD	D	SA	D
M	HBD	Third.DS	O.Ten	A	SA	SA	SD	SA	SA	D	A	SA	SD	SA	N	SA	SA	SA	N	SD	SD	SD	SD	SD	SD	SD	SA	SD	D	SA	SD	SA	SA	SA	SA	D	D	SD	D
M	BD	Third.DS	Five-Ten	SD	A	A	SD	N	A	A	A	N	SD	SD	N	D	D	D	SD	SD	D	SD	D	SD	SD	SA	N	D	D	SD	A	SD	N	SA	SD	SD	D	A	D
F	BD	Third.DS	Five-Ten	SD	SA	A	N	SD	SA	SD	SD	SD	A	SD	N	SA	SA	SA	SA	SD	A	SD	SD	SD	SD	SA	SD	D	SA	SD	SD	A	A	SA	SD	SA	D	SD	D
F	BD	Third.DS	Five-Ten	SD	SD	SD	N	SA	SA	SD	SD	SD	N	SD	N	A	SD	SD	N	SD	SA	SD	SD	SA	N	D	SD	SD	A	SD	SD	SA	SA	A	N	SD	D	SD	D
F	BD	Third.DS	Five-Ten	SD	SD	N	SD	SA	SA	SD	A	SD	N	SD	D	D	D	SD	D	SD	SA	N	D	SD	N	SD	N	SD	D	SD	D	D	SA	A	SD	SD	D	SD	SD
F	LBD	Fourth.DS	O.Ten	SD	A	A	D	SD	A	D	A	SD	SD	SA	SD	SD	SD	N	SD	SD	SD	SD	N	SD	A	D	SD	SD	D	SD	D	A	N	A	SD	SD	D	A	SD
M	BD	Third.DS	O.Ten	A	SD	N	SD	SD	A	SD	SD	SD	N	D	N	N	N	N	SD	SD	SD	D	D	D	N	SD	D	SA	N	SD	SD	A	A	A	A	SA	D	SD	SD
F	HBD	Third.DS	Five-Ten	A	SD	A	SD	N	SD	D	SD	A	N	D	SA	D	D	SD	SD	SD	SA	SA	SD	SA	N	SD	SD	D	D	SA	SD	SD	N	A	N	SD	D	A	SD
F	BD	Third.DS	Five-Ten	A	SD	N	SD	SD	SD	A	SD	SA	A	N	SD	D	SD	SD	SD	SD	SD	A	SD	D	D	SD	A	SD	D	SD	SD	A	N	A	N	SD	D	SD	SD
M	LBD	Third.DS	Five-Ten	SD	SD	A	SD	SD	SD	D	SA	SA	A	N	N	N	SD	A	A	SD	SD	D	D	D	SD	SD	SD	SD	D	SD	SD	SD	SD	A	N	SD	D	SD	SD
F	BD	Third.DS	O.Ten	SD	A	N	SD	N	A	D	SD	N	A	A	SD	D	N	SD	SD	SA	D	SD	N	SD	A	SD	SD	SD	A	A	SD	SD	N	A	A	SD	D	SD	SD
M	LBD	Third.DS	Five-Ten	SD	A	A	SD	SD	SA	A	SD	SD	A	A	SA	D	SD	SD	SD	D	SD	N	N	SD	A	D	SD	SA	A	SD	D	A	SA	A	SA	SA	D	A	SD
M	BD	Fourth.DS	Five-Ten	SD	SA	A	N	A	A	SA	A	D	SD	A	SA	D	SD	SD	SD	D	SD	D	D	SD	SA	SD	SD	SA	D	N	SD	SA	A	A	A	D	D	SD	SD
M	LBD	Third.DS	O.Ten	SD	A	A	SD	A	A	N	SD	A	SD	A	N	SD	SD	SD	N	SD	D	D	D	SD	A	A	SD	SD	D	SD	SD	A	N	A	N	SD	D	SD	SD
M	BD	Third.DS	O.Ten	SD	SA	SA	SD	N	SA	SA	SD	SD	SD	N	A	A	A	A	SD	SD	SD	N	N	A	SA	SD	N	SD	D	SD	SD	SD	N	A	N	SA	D	SA	SD
M	BD	Third.DS	O.Ten	SD	SA	N	SD	A	A	N	SD	A	SD	SD	A	N	SD	N	A	SD	SD	D	SD	SD	N	SD	SD	SD	A	SD	SD	A	D	A	D	SD	D	SD	SD
F	BD	Third.DS	O.Ten	SD	D	SD	N	D	SD	D	SD	SD	SD	D	SD	SD	SD	SD	N	SD	SD	D	SD	SD	A	N	SD	A	D	SD	SD	D	A	A	A	A	D	A	SD
F	BD	Third.DS	Five-Ten	SA	D	SA	SD	SA	SA	SA	SA	A	SD	A	SA	SD	SD	SD	N	SD	SD	SD	SD	SD	N	SA	SD	SD	D	SA	SD	SA	SA	A	N	SA	D	SA	SD
F	HBD	D.G	O.Ten	A	D	A	SD	A	SD	SD	SD	SD	SD	SA	A	N	N	N	N	SD	SD	SD	D	SD	N	SD	D	SD	D	D	A	A	N	A	N	D	D	SD	SD
F	BD	Third.DS	Five-Ten	SD	D	SD	SD	D	SD	D	SD	SD	N	SA	N	D	A	A	A	N	SD	A	D	SD	D	SD	N	SD	SA	SD	SD	D	A	A	A	A	SD	SD	SD
F	BD	Third.DS	Five-Ten	A	SA	N	SD	D	SD	SD	SD	SD	N	N	D	A	SD	A	SD	SD	N	SD	SD	SD	A	D	SD	D	D	SD	SD	SD	D	A	A	SA	SD	SD	D
M	BD	Third.DS	Five-Ten	SD	D	N	SD	N	SD	D	SD	SA	SD	N	SD	SD	SD	N	SD	N	SD	SD	SD	SD	A	SD	SD	SA	D	SA	SA	SD	SA	A	N	SD	SD	SD	D
M	BD	Third.DS	L.five	SD	D	SD	SD	D	SD	D	SD	SD	D	D	SD	SA	SA	SA	A	SD	SD	SD	N	SD	SA	SA	SD	SD	SA	SD	SD	A	SA	A	SA	SA	SD	A	D
M	LBD	Third.DS	O.Ten	SD	D	SD	N	D	SD	SD	SD	SD	SD	A	SD	N	N	A	A	SD	SD	SD	D	N	N	SD	N	A	D	SD	SD	D	N	D	A	SD	SD	SD	D
M	BD	Third.DS	Five-Ten	SD	D	N	N	A	A	A	SA	SA	SD	A	N	D	N	N	A	SD	A	D	SD	SD	A	N	SA	SD	N	SD	SD	A	N	D	A	SD	SD	A	D
F	BD	Second.DS	Five-Ten	SD	A	A	SD	A	N	D	A	D	SD	A	A	N	SD	A	A	N	SD	SD	SD	D	A	SD	SD	N	D	SD	SD	A	N	SD	A	SD	SD	N	D
F	HBD	Third.DS	L.five	SD	A	A	D	A	N	D	A	SD	A	A	A	A	N	A	A	SD	SD	SD	SD	D	N	SD	D	A	D	SD	SD	A	A	SD	A	SD	SD	N	D
F	HBD	Third.DS	Five-Ten	A	A	A	SD	A	N	D	A	SD	A	A	A	SD	D	D	N	N	SD	SD	SD	N	SD	SD	D	SD	SD	SD	SD	A	D	SD	D	D	SD	SD	D
F	BD	Third.DS	Five-Ten	SD	A	SD	SD	SD	A	SD	SD	A	A	D	SD	D	SD	D	D	SD	D	SD	D	N	SD	A	SD	D	D	SA	SD	SD	SD	SD	D	SD	SD	D	D
M	HBD	Third.DS	Five-Ten	SD	D	SD	SD	A	A	D	SD	SD	N	N	N	SD	SD	A	D	D	SD	SD	SD	A	A	SD	D	SD	D	A	A	A	D	SD	D	SD	SD	SD	D
F	HBD	Third.DS	Five-Ten	A	A	A	SD	N	N	A	A	SD	A	A	A	N	SD	D	A	SD	D	D	N	A	D	A	SD	SD	D	SD	SD	SD	D	SD	D	SD	SD	SD	D
F	HBD	First.DS	O.Ten	SD	D	A	SD	A	A	SD	SA	SD	A	SA	A	D	D	N	SD	N	SD	SD	D	A	N	A	SD	D	D	SD	A	A	N	SD	D	D	SD	SD	D
F	BD	Third.DS	L.five	SD	SA	N	SD	A	A	D	SA	N	SD	SD	A	A	A	A	A	SD	A	SD	SD	A	N	D	D	A	A	D	D	A	A	SD	A	A	SD	SD	D
M	BD	Third.DS	L.five	SD	A	SD	N	N	N	SD	SD	SD	N	N	N	N	D	A	SD	N	D	SD	N	N	A	SD	SD	A	D	SD	SD	SD	A	SD	N	N	SD	SD	SD
F	LBD	Second.DS	O.Ten	A	SA	SA	SD	A	A	A	SA	A	A	SA	SA	N	SD	N	A	D	SD	D	N	A	N	A	D	SD	A	SD	A	D	D	SD	A	A	SD	SD	SD
F	HBD	Third.DS	L.five	A	A	A	SD	A	N	A	SD	SD	A	D	N	N	SD	A	A	SD	D	D	D	N	A	SD	SD	D	D	SD	A	A	N	SD	A	A	SD	SD	SD
M	BD	Third.DS	L.five	SD	D	N	SD	N	N	A	SD	SD	N	N	A	A	D	N	SD	N	SD	D	N	SA	N	SD	D	SD	A	SD	A	D	N	SD	N	N	SD	N	SD
M	BD	Third.DS	Five-Ten	SD	SA	A	N	A	A	SA	A	SD	A	A	SA	SA	SD	A	SA	SD	SD	SD	SD	A	SA	SD	SD	A	D	N	SD	A	A	SD	SA	A	SD	SD	SD
M	BD	Third.DS	O.Ten	SD	A	SA	SD	A	A	SA	SA	A	SD	A	A	A	A	A	A	SD	SD	SD	SD	SA	A	SA	SD	A	D	SA	SA	A	A	SD	SA	SA	SD	SD	SD
F	LBD	Third.DS	Five-Ten	A	D	A	SD	A	A	A	A	A	A	N	N	A	SD	A	SD	SD	SA	SD	SD	N	D	SD	SD	D	A	SD	SD	A	A	SD	D	N	SD	SD	SD
M	LBD	Fourth.DS	Five-Ten	SA	A	A	SD	SA	A	SA	A	SD	A	N	A	SA	SD	N	SD	SD	SD	SD	SD	N	A	SD	SD	SD	D	SD	A	SA	SA	SD	N	N	SD	SD	SD
M	LBD	Third.DS	Five-Ten	SA	D	N	SD	A	A	SD	SD	SD	A	A	N	N	SD	A	SA	SD	SD	SD	N	A	N	A	D	A	A	D	A	A	N	SD	A	N	SD	N	SD
M	BD	Third.DS	O.Ten	A	A	A	SD	A	A	A	A	SD	A	A	A	A	A	A	A	SD	SA	SD	SD	A	A	SD	D	SD	D	SD	SA	A	A	SD	A	A	SD	SD	SD
F	BD	Third.DS	Five-Ten	A	N	A	SD	A	A	A	A	SD	A	A	A	A	SD	A	SD	N	SD	SD	SD	N	A	SD	SD	A	A	D	SD	A	A	SD	A	A	SD	A	SD
F	BD	Third.DS	O.Ten	SD	A	SD	SD	A	A	SD	SD	SD	N	A	N	N	N	N	SD	SD	A	SD	SD	N	A	SD	D	D	N	SD	SD	A	N	SD	N	N	SD	SD	SD
F	BD	Third.DS	O.Ten	SA	SA	SD	N	N	N	D	SD	A	N	N	N	N	SD	N	SD	N	SD	SD	SD	N	N	N	SD	SD	D	A	SD	SD	N	SD	N	N	SD	SD	SD
F	HBD	Second.DS	O.Ten	A	D	SD	N	N	A	SD	SD	SD	A	N	N	N	SD	N	SD	SD	A	SD	SD	N	N	SD	SD	SD	A	SD	A	SD	N	SD	N	N	SD	SD	SD
F	BD	Second.DS	Five-Ten	SA	D	A	SD	A	A	A	A	SD	A	A	A	A	SD	A	SA	SD	SA	SD	SD	SA	N	SD	D	A	D	SD	A	A	A	SD	N	A	SD	A	SD
F	BD	Third.DS	Five-Ten	SD	SD	A	N	N	A	N	SD	SD	N	A	N	N	A	A	A	N	N	N	SD	N	N	SD	SD	SD	N	SD	SD	A	N	SD	N	N	SD	SD	SD
F	BD	Second.DS	O.Ten	A	A	A	SD	A	A	A	A	SD	A	A	A	A	SD	A	SD	SD	SD	SD	SD	A	A	SD	SD	D	D	D	SD	A	A	SD	N	N	SD	A	SD
F	BD	Third.DS	L.five	A	D	SD	N	SA	SA	SA	SA	SD	A	A	SA	N	SD	SA	SD	N	N	N	SD	N	N	SD	D	SD	D	SD	SD	A	SA	SD	N	A	SD	SD	SD
F	BD	Second.DS	Five-Ten	SA	N	SD	SD	N	A	D	A	D	A	A	N	N	SD	SA	SD	SD	SD	SD	SD	A	D	A	SD	SA	A	SD	SD	D	N	SD	SA	SA	SD	SD	SD
F	HBD	Third.DS	Five-Ten	SA	D	A	N	A	N	N	SD	SD	A	A	A	N	SD	A	A	A	SD	SD	SD	A	N	A	SD	SD	D	SD	A	A	N	SD	A	A	SD	A	SD
M	BD	Third.DS	L.five	SA	SD	SD	N	D	N	SD	A	A	D	SD	SD	SD	SD	SD	SD	D	D	D	SD	D	SD	SD	A	SD	SD	SD	N	SD	D	SD	D	N	SD	SD	SD
M	HBD	Third.DS	O.Ten	D	D	SD	SD	A	A	N	SD	SD	A	A	N	A	N	N	SD	N	SD	D	SD	D	N	A	D	SD	D	SD	A	A	A	SD	A	A	SD	SD	SD
M	HBD	Third.DS	Five-Ten	A	A	SD	N	A	A	D	SD	A	A	N	N	SD	SD	D	SD	A	SD	SD	SD	D	A	SD	SD	SD	D	SD	SD	A	A	SD	D	N	SD	D	SD
M	HBD	Fourth.DS	Five-Ten	SA	SA	SD	N	N	N	D	SD	SD	N	N	SD	SD	SD	SD	SD	N	D	D	SD	D	A	SD	D	A	D	SA	N	A	N	SD	A	D	SD	SD	SD
M	BD	Third.DS	L.five	A	A	A	A	A	A	N	SD	A	A	N	A	A	SD	A	SD	A	N	SD	SD	A	A	SD	A	SD	A	D	A	A	A	SD	A	A	SD	A	SD
F	BD	Third.DS	Five-Ten	D	D	SD	N	SA	N	SD	SA	SD	N	SD	SA	SD	SD	N	N	A	SD	SD	SD	A	N	A	A	A	D	SD	SD	A	A	SD	SD	A	SD	SD	SD
F	HBD	Third.DS	Five-Ten	N	D	SD	N	N	N	D	A	A	D	SD	SD	A	D	N	SD	N	N	SD	SD	N	N	SD	SD	N	D	SD	N	SD	N	SD	N	N	SD	SD	SD
M	HBD	Third.DS	Five-Ten	A	N	SD	N	N	SA	SA	SA	SD	A	SA	SA	A	SD	SA	SD	N	SD	SD	SD	SA	D	SD	SA	SD	SA	SD	N	A	D	SD	SA	A	SD	SD	SD
F	HBD	Third.DS	Five-Ten	A	D	A	A	N	A	A	SD	SD	N	SD	D	A	SA	N	SD	N	SD	SD	SD	A	N	SD	SD	SD	A	SD	SD	A	SA	SD	A	SD	SD	A	SD
M	HBD	Third.DS	L.five	SA	A	SD	D	N	N	D	A	SD	D	SD	SD	N	SD	SD	SD	SD	SD	SD	SA	SD	A	SD	D	A	D	SD	SD	A	SD	SD	SA	D	SD	D	SD
F	BD	Fourth.DS	O.Ten	N	D	SD	SD	SA	N	SD	A	SA	SD	SD	N	N	SD	D	SD	SD	SD	SD	SA	N	D	SD	SA	D	D	SD	SA	A	SD	SD	A	A	SD	SD	SD
F	LBD	Third.DS	Five-Ten	N	D	SD	A	D	N	N	SD	SD	D	SD	N	A	SD	SA	SD	D	SD	D	A	D	N	SD	A	N	D	N	SD	A	N	SD	A	SA	SD	SD	SD
F	BD	Third.DS	Five-Ten	SA	A	SA	D	D	N	D	A	SD	D	SD	SA	D	SD	A	SD	N	SD	SD	SD	SA	A	SD	D	SD	D	D	SD	SD	N	SD	SA	SA	SD	SA	SD
M	BD	Third.DS	Five-Ten	SD	A	N	D	N	N	D	A	N	SD	SD	SD	A	A	SD	D	SD	SD	D	SD	N	A	SD	SD	D	SD	SD	SD	A	A	SD	A	SD	SD	SD	SD
M	HBD	First.DS	Five-Ten	SD	D	N	D	N	N	N	SD	N	A	SA	A	A	SD	D	D	SD	D	D	D	D	N	SD	SD	SD	N	SD	SD	A	N	SD	A	SD	SD	SD	SD
F	HBD	Third.DS	L.five	A	SD	SD	D	A	A	D	SD	SD	D	A	SD	A	SD	SA	SD	N	N	SD	SD	N	SD	D	D	SD	D	D	SD	SD	N	SD	A	D	SD	D	SD
M	BD	First.DS	Five-Ten	A	SD	SA	SD	A	A	D	SD	SD	D	A	SD	A	SD	A	A	SD	SD	SD	A	N	SD	SD	D	SA	D	SD	SD	A	SD	SD	A	SD	SD	SD	SD
M	LBD	Second.DS	L.five	SD	D	A	N	A	A	D	SD	A	D	A	D	A	SD	SD	SD	SD	D	SD	SD	D	D	SD	SD	SD	D	A	SA	SD	N	SD	SD	SD	SD	SD	SD
F	BD	D.G	L.five	SA	D	N	SD	A	N	SD	SA	SD	N	D	SD	A	SD	D	SD	N	SD	SD	SD	A	N	SD	D	SD	D	SD	A	D	A	SD	A	SD	SD	SD	SD
F	BD	First.DS	L.five	D	A	A	SD	N	N	A	A	SD	D	N	A	N	SD	D	D	D	SD	D	D	N	A	SD	D	SD	N	SD	A	A	SA	SD	N	SD	SD	A	SD
F	BD	First.DS	O.Ten	D	D	SD	SD	A	A	N	SD	SD	A	A	N	A	SD	D	SD	SD	D	N	SD	SD	N	SD	D	N	D	D	A	D	D	SD	SD	SD	SD	SD	SD
M	BD	First.DS	L.five	D	SD	A	D	N	A	SD	SA	SD	N	SD	SD	A	SA	D	A	N	SD	N	SD	N	SD	SD	SD	SA	D	SD	D	SD	D	SD	SD	D	SD	A	SD
M	BD	Third.DS	Five-Ten	D	D	N	N	SA	N	SD	SA	A	N	SD	SD	SD	SD	SD	SD	SD	D	D	SD	SD	D	SD	A	SD	A	D	SD	SD	N	SD	N	SD	SD	SD	SD
F	BD	First.DS	Five-Ten	A	D	SD	SD	A	N	N	SD	N	N	N	N	N	SD	N	SD	D	D	D	D	D	D	SD	SD	SD	D	A	A	D	D	SD	D	A	SD	SD	SD
M	BD	First.DS	L.five	D	D	SD	SD	SA	SA	D	A	SD	A	SA	A	SA	SA	SA	SD	SD	SD	SD	SD	D	D	A	SD	N	SA	SD	SD	SD	SD	SD	N	SA	SD	D	SD
M	BD	Second.DS	Five-Ten	D	SA	SA	SD	A	A	SA	SA	SD	A	A	A	A	SD	A	SD	SD	SA	SA	SA	A	SA	SD	SD	SD	A	N	SD	A	A	SD	SA	SD	SD	SA	SD
M	HBD	Third.DS	Five-Ten	D	D	SD	N	N	N	SD	SA	SD	SD	D	SD	SD	SD	D	SD	D	SD	D	D	SD	N	SD	SD	SD	D	SD	N	D	N	SD	SD	N	SD	D	SD
M	BD	Third.DS	Five-Ten	D	D	SD	SD	SD	N	N	SD	SD	SD	D	SD	SD	SD	SD	SD	D	SD	D	D	D	D	SA	D	SD	D	A	SA	A	SD	SD	D	SA	SD	SD	SD
M	BD	Third.DS	Five-Ten	SA	A	SA	SD	A	A	SA	N	SA	A	A	A	A	SD	SA	SD	N	N	SD	A	N	A	SD	N	A	SA	N	A	SA	A	SD	N	N	SD	SA	SD
M	BD	Third.DS	L.five	A	D	SD	SD	N	A	D	A	SD	SD	D	SD	D	SD	SD	D	D	SD	D	D	D	D	SD	SD	SD	D	SD	D	SD	N	SD	D	SD	SD	D	SD
M	LBD	Third.DS	Five-Ten	D	A	SD	SD	N	N	A	A	A	SD	SD	A	D	SD	N	N	SD	N	A	SD	SD	N	D	SD	D	A	SA	SD	SA	D	SD	SD	SD	SD	SD	SD
M	BD	Third.DS	Five-Ten	D	D	SD	N	SA	A	A	SD	SD	N	D	A	A	SD	N	SD	SD	SD	A	SD	SD	A	SD	SD	SD	D	SD	SD	A	A	SD	D	SD	SD	SD	SD
M	LBD	Fourth.DS	O.Ten	A	SD	A	SD	SD	N	A	SD	SD	SD	D	A	SA	A	A	SD	N	A	SD	SD	SD	SD	A	A	SD	A	SD	SD	A	A	SD	D	SD	SD	SD	SD
F	BD	Third.DS	O.Ten	D	SD	A	SD	SD	N	N	SD	SD	D	A	N	D	SD	A	SD	SD	SA	SD	N	SA	SD	D	D	SD	D	SA	SD	SD	A	SD	N	A	SD	SD	SD
M	LBD	Third.DS	O.Ten	D	D	A	N	D	A	A	N	A	A	D	SA	SA	SD	A	SD	SD	A	SA	D	A	N	D	SD	A	A	SD	N	SD	A	SD	SA	SD	SD	SD	SD
M	HBD	First.DS	O.Ten	D	D	SD	D	D	SA	N	A	SD	N	SD	A	D	SD	A	D	D	SD	A	SD	A	SA	SD	SD	N	SD	SD	SA	A	A	SD	SD	SD	SD	A	SD
M	BD	Second.DS	O.Ten	A	SA	SA	N	D	N	SA	SD	SD	D	A	A	A	SA	A	SD	D	SD	SD	SD	A	A	SD	D	SD	SD	D	A	D	A	SD	SD	A	SD	SD	SD
M	LBD	First.DS	O.Ten	D	D	A	SD	A	SA	D	A	A	D	D	N	SD	SD	SD	N	SD	A	SD	N	D	D	SD	D	SD	A	SD	D	A	N	SD	SD	D	SD	SD	SD
F	HBD	Third.DS	O.Ten	SD	D	SD	SD	SD	SD	D	SD	SD	A	N	A	N	SD	A	A	N	SD	SD	SD	N	SD	N	SD	SD	D	A	A	A	A	SD	SD	SD	SD	D	SD
M	BD	Fourth.DS	O.Ten	SD	D	A	SD	SD	SD	D	SD	A	A	N	A	N	SD	A	SD	SD	SD	N	SD	SA	SD	SD	SD	SD	D	SD	SD	A	A	SD	SD	SD	SD	N	SD
F	LBD	Third.DS	Five-Ten	SD	A	A	SA	SD	A	SA	A	D	SD	SA	SA	N	SD	A	SD	SD	SD	SD	SD	D	SD	SD	SD	D	SA	D	SA	SA	SD	SD	D	SD	SD	SD	SD
F	BD	Third.DS	Five-Ten	A	A	SD	SD	D	SD	D	A	A	D	D	A	D	SD	D	SD	D	SD	A	N	D	SD	SD	D	SD	D	D	SD	A	D	SD	SD	SD	SD	D	SD
M	LBD	Third.DS	Five-Ten	SD	A	SA	SD	SD	A	N	SA	SD	SD	SA	A	SA	SD	SA	SD	SD	SA	SA	SD	SA	A	D	SA	A	SA	A	SD	A	D	SD	A	SA	SD	SD	SD
M	BD	Third.DS	O.Ten	SD	SD	A	SD	SD	SD	A	A	A	SD	N	A	N	SD	A	SD	SD	SD	SD	SD	D	A	D	SD	SD	D	D	SD	A	A	SD	SD	SD	SD	A	SD
M	LBD	Third.DS	Five-Ten	SD	SD	SD	SA	SD	A	D	A	D	SD	D	N	D	SD	D	N	SD	SD	N	SD	D	SD	D	SD	SD	D	SD	A	A	D	SD	D	SD	SD	SD	SD
M	BD	Third.DS	Five-Ten	A	A	A	SD	N	SD	A	SD	SD	N	D	N	SA	SD	D	SD	SD	SD	SD	SD	D	SD	D	SD	SD	D	SD	SD	SD	A	SD	SD	SD	SD	SD	D
F	HBD	D.G	O.Ten	D	D	D	A	A	N	D	N	A	A	N	D	N	SD	A	A	N	D	D	D	N	D	D	D	A	D	D	A	A	N	D	D	SD	D	SD	D
M	BD	S.R	O.Ten	N	N	A	A	A	N	D	N	A	A	N	D	N	SD	A	SA	A	SA	N	N	SA	A	N	N	A	D	N	A	A	N	D	D	SD	A	N	A
F	BD	Third.DS	Five-Ten	SD	N	SD	N	SD	N	D	SA	N	SD	SD	SD	N	SD	A	SD	SD	SA	SD	SD	N	SD	SD	SD	SD	SD	SD	SD	SD	SD	N	N	N	N	N	N
F	BD	Third.DS	Five-Ten	D	N	D	D	N	A	N	N	D	D	D	D	D	SD	D	A	D	N	A	D	N	SD	D	N	D	D	N	N	D	A	N	D	SD	SD	N	D
M	BD	Third.DS	Five-Ten	SA	A	A	SA	N	SA	SA	N	SA	SA	SA	SA	SA	SA	SA	A	A	A	SA	SA	SA	SA	SA	SA	N	SA	SA	D	N	A	SA	A	A	SA	SD	SA
M	BD	D.G	O.Ten	N	A	A	A	A	N	D	N	A	A	N	D	N	SD	A	A	SA	A	D	D	D	SD	SD	SD	A	D	N	A	A	N	D	D	SD	D	D	D
M	BD	Third.DS	Five-Ten	D	D	N	D	N	A	N	N	D	D	D	D	D	SD	D	N	SA	SA	N	D	N	N	N	N	D	D	N	N	D	D	N	D	SD	SD	SA	SD
M	BD	Third.DS	Five-Ten	SD	N	N	A	A	D	N	SA	N	SD	D	N	SD	SD	D	N	N	A	SD	N	N	N	N	N	N	N	D	N	N	N	N	SD	SD	D	D	N
M	BD	Second.DS	O.Ten	D	D	D	N	A	A	A	D	N	N	N	N	D	SD	D	A	N	D	D	D	D	N	N	N	N	A	N	D	D	D	D	D	D	D	A	D
F	BD	D.G	O.Ten	SD	D	N	A	A	N	D	D	D	D	D	D	D	SD	D	D	D	D	D	SD	D	N	N	N	D	A	N	D	D	D	SD	SD	SD	D	SA	N
M	BD	D.G	O.Ten	SD	D	D	A	D	D	N	N	D	D	D	D	SD	SD	SD	A	A	A	A	A	A	A	N	N	D	D	D	D	D	D	SD	SD	SD	D	A	D
M	HBD	First.DS	O.Ten	SA	SA	SA	SA	SA	N	A	N	N	N	N	A	A	SA	N	A	A	D	N	A	N	SA	A	N	N	A	A	N	D	N	A	N	N	N	A	N
M	BD	Second.DS	O.Ten	SD	N	A	SA	N	D	A	A	A	D	N	D	D	A	A	A	A	N	A	A	N	A	N	SA	A	A	N	A	A	N	A	N	N	D	A	N
M	BD	First.DS	O.Ten	N	D	D	D	N	D	A	A	A	D	N	D	D	A	A	A	A	A	A	A	A	A	A	A	A	A	N	A	A	N	A	D	D	D	A	N
M	BD	S.R	O.Ten	D	A	A	SA	N	D	A	A	A	D	N	D	D	A	A	A	A	N	A	A	N	A	N	SA	A	A	N	A	A	N	A	N	N	D	A	N
M	BD	Second.DS	O.Ten	D	N	D	A	A	N	SD	A	D	SD	SD	SD	N	D	D	A	D	SA	N	N	N	D	D	N	A	A	N	A	A	A	A	D	D	SD	A	D
F	BD	Third.DS	L.five	A	A	N	N	A	N	D	N	D	A	A	A	D	N	N	N	N	N	N	D	N	N	N	N	D	D	D	D	N	N	D	D	D	N	D	D
F	BD	Second.DS	Five-Ten	N	N	N	A	A	N	A	A	A	N	N	N	A	A	A	A	A	A	A	A	A	A	A	A	N	A	A	A	A	A	A	A	A	N	SD	A
M	BD	S.R	O.Ten	A	A	SA	A	A	N	D	N	A	SD	SD	SD	N	SD	A	A	SA	A	N	A	SA	A	N	A	A	D	N	A	A	N	D	D	SD	A	N	A
M	BD	Second.DS	O.Ten	SD	SD	SD	SD	SD	N	SD	SA	N	SD	SD	SD	N	SD	A	SD	SD	SA	SD	SD	SD	SD	SD	A	SD	SD	SD	SD	SD	SD	N	N	N	SD	SA	SD
M	BD	Third.DS	O.Ten	A	A	A	N	N	A	N	A	D	N	N	N	N	N	N	N	N	N	N	A	A	A	A	A	N	A	N	N	A	A	N	A	A	N	A	A
M	BD	Third.DS	Five-Ten	SA	SA	SA	SA	SA	SA	SA	SA	SA	D	A	A	A	SA	SA	SA	SA	N	N	A	A	N	N	N	N	N	N	N	N	N	N	N	N	A	A	A
M	BD	Second.DS	Five-Ten	D	D	D	A	A	N	D	N	A	A	N	D	N	SD	A	SD	SD	SD	SD	SD	SD	SD	SD	SD	SD	SD	SD	N	N	SD	SD	SD	SD	SD	SD	SD
F	BD	Third.DS	Five-Ten	D	SD	SD	N	N	N	SD	SD	SD	SD	SD	SD	SD	SD	SD	SD	SD	SD	SD	SD	SD	SD	SD	SD	D	SD	SD	N	SD	D	SD	SD	SD	SD	SA	SD
F	HBD	Third.DS	L.five	N	SD	SD	SD	SD	SD	D	SD	SD	SD	SD	SD	SD	SD	SD	SD	SD	D	SD	SD	SD	SD	SD	SD	SD	SD	SD	D	SD	SD	SD	D	D	SD	SD	SD
M	BD	Third.DS	Five-Ten	SD	SD	SD	A	A	A	A	A	A	N	N	N	A	A	A	SA	SA	SA	A	A	A	A	A	A	N	N	N	A	A	A	A	A	A	A	A	A
M	BD	Third.DS	Five-Ten	SD	SD	SD	SD	SD	SD	SD	SA	SD	SD	A	A	SD	SD	SD	SD	SD	SA	SD	SD	SD	SD	SD	A	SD	SD	SD	SD	SD	SD	N	N	N	SD	SA	SD
F	HBD	Third.DS	Five-Ten	N	D	N	A	A	A	A	SA	D	D	A	D	SD	SD	A	A	D	SA	D	D	N	N	A	A	A	D	D	A	A	SD	SD	D	SD	D	SD	SD
F	BD	Second.DS	L.five	A	N	SA	N	A	D	A	D	SD	SD	SD	SD	SD	SD	SD	SD	N	SD	N	SD	A	SD	N	SA	SD	D	N	SA	N	SD	SD	SD	N	SD	SD	SD
F	BD	Third.DS	Five-Ten	SD	D	N	SD	D	SA	D	D	D	SD	SD	SA	SA	SA	SA	SD	SD	N	SD	N	A	A	SA	SA	SD	SD	SA	SD	SD	SD	N	A	A	N	SD	SD
M	LBD	Fourth.DS	L.five	N	N	A	N	SD	N	SD	N	SA	SD	D	SD	SD	N	D	SD	D	SD	D	N	D	SD	SD	SD	SD	D	D	SD	SD	D	SD	D	D	SD	D	N
M	BD	Third.DS	L.five	D	D	D	SD	D	D	SD	D	D	N	N	N	SD	SD	D	N	D	N	SD	D	D	D	D	D	N	D	SD	N	SD	SD	D	N	D	SD	SA	D
M	HBD	Third.DS	L.five	D	A	SD	SD	SD	SD	SD	SD	SD	SD	SD	SD	SD	SD	SD	N	D	D	D	D	D	SD	SD	SD	D	D	D	N	D	SD	D	D	D	D	D	D
M	BD	Third.DS	Five-Ten	A	D	A	A	SA	SA	A	N	N	SA	A	N	SA	SA	SA	N	N	N	N	N	A	N	A	SA	N	D	SA	A	D	A	A	N	N	N	N	A
M	BD	Third.DS	L.five	A	N	D	A	SA	A	SA	A	SD	A	SA	A	N	SD	N	N	A	SA	A	D	A	A	SD	N	N	SA	N	SA	A	A	SA	A	N	N	A	SA
F	HBD	Third.DS	L.five	N	D	D	N	N	N	D	D	D	N	N	N	D	D	D	N	D	A	N	N	N	D	D	D	N	D	D	N	N	D	D	D	D	D	N	D
M	BD	Third.DS	L.five	A	SA	SA	A	N	A	SA	A	A	A	A	SA	A	SA	A	A	A	A	SA	A	SA	SA	A	A	SA	SA	SA	A	A	SA	SA	SA	SA	A	N	A
F	LBD	Fourth.DS	L.five	SD	D	D	D	N	N	D	A	D	SA	SA	A	SD	SD	SD	A	A	SA	SD	A	A	SD	SD	SD	D	D	SD	SA	A	A	D	SD	D	D	D	D
F	HBD	Third.DS	L.five	D	D	A	A	D	A	D	A	A	A	A	A	D	D	D	A	A	A	D	N	A	A	A	A	D	N	N	A	A	A	A	A	A	A	D	A
M	HBD	Third.DS	L.five	D	SD	SD	SD	SD	SD	SD	SD	SD	SD	SD	SD	SD	SD	SD	D	SD	D	SD	SD	SD	SD	SD	SD	SD	SD	SD	SD	SD	SD	SD	SD	SD	SD	SD	SD
M	LBD	Third.DS	L.five	SD	SD	D	SD	SD	SD	D	D	D	A	N	N	SD	SD	D	D	D	D	N	D	D	N	N	D	D	D	SD	SD	D	SD	SD	D	SD	SD	SD	SD
F	BD	Fourth.DS	L.five	D	D	A	N	SD	N	A	N	SD	A	SD	SA	SD	D	N	D	N	SD	N	SD	A	SD	D	N	A	A	A	A	A	A	A	A	A	A	D	A
F	HBD	Third.DS	L.five	D	D	A	A	SD	A	D	A	A	A	A	A	SD	SD	D	A	A	A	D	N	A	A	A	A	D	D	N	A	A	A	A	A	A	A	D	A
M	BD	Third.DS	L.five	N	A	SA	A	N	D	N	SA	N	A	N	A	A	N	A	D	N	N	N	N	N	N	N	SA	A	N	N	A	SA	N	N	D	D	D	N	N
M	HBD	Third.DS	L.five	SA	SA	SA	SA	SA	SA	D	A	N	N	D	SD	D	D	N	SD	N	SA	D	A	D	SD	SD	SD	SD	A	A	SD	SA	SA	SA	SA	SD	D	SD	N
M	BD	Third.DS	Five-Ten	N	A	A	N	N	A	A	A	N	SD	N	D	N	SD	D	D	N	D	D	D	D	D	D	A	A	N	N	A	A	A	N	N	N	N	N	A
F	BD	Third.DS	L.five	SA	SA	A	A	A	SA	N	N	N	A	N	A	SD	SD	N	D	N	N	N	N	D	N	N	D	N	D	N	D	A	SA	N	N	D	N	N	D
F	BD	Third.DS	L.five	D	N	D	SA	SA	SA	N	N	N	N	N	N	N	N	N	N	N	N	D	N	N	D	SD	SD	N	N	N	N	N	N	N	N	N	SD	D	N
F	BD	Third.DS	L.five	SD	N	N	D	SA	SA	SD	D	SD	N	N	N	D	N	N	SD	D	N	N	D	N	D	N	N	N	N	N	D	N	N	N	N	N	D	N	A
F	HBD	Third.DS	L.five	A	A	A	A	N	A	D	A	D	SD	SD	SD	N	SD	D	A	A	A	SD	SD	SD	SD	SD	SD	SD	A	SD	A	SA	A	SD	SD	N	SD	SD	SD
M	BD	Third.DS	L.five	N	N	N	N	A	A	N	D	N	N	N	N	D	SD	A	A	A	SA	N	N	N	D	N	N	N	N	N	D	A	A	D	A	SA	N	A	N
F	HBD	Third.DS	L.five	N	N	A	N	N	D	D	N	D	N	N	N	D	D	D	D	D	N	A	N	N	N	N	A	N	N	D	A	N	N	N	N	N	N	SD	SD
F	BD	Third.DS	L.five	N	D	N	N	N	N	A	A	D	A	N	N	D	N	D	N	A	A	N	D	N	A	N	A	N	A	N	A	A	A	A	N	N	N	A	A
M	BD	Third.DS	L.five	SD	SD	SD	N	SD	N	D	SA	N	SA	SA	A	D	SD	SD	D	D	SA	A	A	A	SD	SD	SD	N	N	N	SA	SA	SA	N	N	N	N	N	N
F	BD	Third.DS	L.five	N	A	N	N	N	A	D	N	D	A	N	A	N	SD	A	D	N	SA	N	A	N	N	N	A	N	A	N	SA	A	A	N	A	N	N	N	SA
M	BD	Third.DS	Five-Ten	A	A	A	N	SA	SA	A	N	SA	SA	SA	SA	SA	D	N	N	A	SA	N	A	A	A	A	SD	N	A	A	SA	A	SA	SA	SA	SA	A	D	SA
M	BD	Third.DS	L.five	SA	SA	A	SA	A	A	SA	A	SA	A	SA	SA	SA	SA	SA	SA	SA	SA	SA	SA	SA	SA	SA	A	A	SA	SA	D	A	SA	A	A	SA	SA	D	A
M	LBD	Fourth.DS	L.five	A	A	A	A	N	SD	N	SA	N	A	N	N	N	SD	N	SA	SA	A	N	N	N	N	N	N	N	A	SA	N	N	N	N	N	N	N	N	N
M	BD	Fourth.DS	L.five	A	SA	SA	N	N	SA	SA	N	A	SA	SA	SA	N	D	N	SA	SA	N	N	N	D	N	N	SD	N	A	SA	N	A	SA	SA	N	D	N	D	N
M	BD	Third.DS	L.five	D	N	A	D	D	D	A	N	D	D	D	N	D	N	D	D	N	D	N	N	D	D	D	N	N	D	D	N	D	D	D	D	D	D	N	D
F	BD	Third.DS	L.five	A	A	A	A	A	A	A	A	A	A	A	A	A	N	N	A	A	A	N	A	A	A	A	N	D	A	A	A	A	A	A	A	A	A	D	A
F	BD	Third.DS	L.five	SA	N	SA	SA	SA	SA	N	A	SA	SA	N	N	D	SA	SA	N	A	D	SA	N	A	SA	SA	D	N	SA	SA	SA	SA	SA	SA	N	N	N	SA	D
F	HBD	D.G	L.five	A	N	N	A	N	A	A	N	N	A	N	N	D	SD	N	A	N	N	D	D	N	SD	SD	SD	N	N	SD	A	A	A	D	N	N	D	SD	N
F	BD	Third.DS	L.five	SD	D	D	N	A	N	D	D	N	A	N	N	N	SD	N	N	N	A	N	D	N	N	D	A	N	N	N	D	A	A	A	A	N	N	N	A
F	BD	Third.DS	L.five	N	A	N	A	D	D	N	D	A	SD	SD	SD	A	SD	A	SD	SD	N	SD	SD	SD	SD	SD	D	N	N	N	A	D	D	SA	A	N	SD	A	A
M	BD	Third.DS	Five-Ten	SA	A	SD	N	SA	N	SA	D	SD	A	N	A	SD	SD	N	SD	N	SD	SA	SD	SA	N	SA	N	SA	D	SD	N	SD	N	SD	N	SA	SD	N	SA
M	BD	Third.DS	L.five	A	SA	A	SA	SA	A	A	A	A	SA	SA	SA	SA	SA	SA	A	A	A	SA	N	A	A	N	A	A	A	A	SA	SA	A	SA	SA	D	A	D	A
M	LBD	Third.DS	O.Ten	A	N	A	A	N	N	A	A	A	A	A	A	N	N	A	A	A	A	A	N	A	A	A	N	N	N	N	A	A	A	A	A	A	A	N	N
M	BD	Third.DS	Five-Ten	A	A	A	N	N	D	A	A	N	SA	N	N	D	N	N	A	A	A	A	N	N	A	A	A	A	N	N	SA	SA	N	A	A	A	N	N	A
F	BD	Second.DS	Five-Ten	A	A	N	SA	N	N	D	A	A	A	A	N	N	N	A	A	N	A	A	N	N	A	A	N	N	A	SA	SA	N	N	A	A	N	N	D	A
F	HBD	Third.DS	L.five	N	N	N	A	A	A	A	A	A	SA	SA	SA	A	N	A	A	A	A	A	A	A	A	A	A	A	A	A	A	A	A	A	A	A	N	N	N
F	HBD	Third.DS	Five-Ten	D	SD	SD	SD	D	D	D	A	D	SD	SD	SD	SD	D	D	N	N	A	SD	SD	D	N	N	N	N	SD	D	A	A	SD	D	D	SD	SD	SD	SD
F	BD	Third.DS	Five-Ten	D	SD	D	SD	SD	SD	SD	D	SD	SD	D	SD	D	SD	D	D	SD	D	SD	D	SD	D	SD	SD	SD	D	SD	SD	SD	SD	D	D	D	D	D	SD
M	HBD	Third.DS	Five-Ten	D	A	A	D	D	D	A	A	A	D	D	D	SD	SD	A	D	D	SD	N	A	N	SD	SD	SD	D	D	SD	D	D	D	SD	D	SD	SD	D	A
F	HBD	Third.DS	Five-Ten	N	D	D	D	D	D	D	D	D	A	D	D	N	SD	D	A	A	N	D	D	D	D	D	D	D	D	D	D	D	D	D	D	D	D	A	D
F	HBD	First.DS	O.Ten	D	N	N	D	N	N	N	N	N	N	N	D	D	D	N	N	N	D	N	N	D	D	N	D	N	D	D	N	D	D	D	D	N	D	N	D
F	BD	Third.DS	L.five	N	N	A	A	A	A	A	A	A	A	A	A	A	A	A	A	SD	A	N	A	A	A	A	A	A	A	A	A	A	A	A	A	A	SD	SD	SD
M	BD	Third.DS	L.five	N	A	A	N	A	A	A	N	N	A	A	A	N	D	A	A	N	N	N	D	D	A	N	D	N	A	A	A	A	A	N	N	A	N	D	A
F	HBD	Second.DS	O.Ten	N	N	A	A	D	D	A	A	A	SA	A	A	N	N	N	A	D	N	D	D	D	A	A	SA	A	A	N	SA	SA	SA	A	A	N	N	A	A
F	HBD	Third.DS	L.five	A	A	A	A	N	N	A	N	N	A	D	D	N	SD	A	A	A	D	D	D	D	SD	D	N	D	A	N	D	D	D	A	A	N	SD	A	D
M	BD	Third.DS	L.five	D	N	N	D	N	N	A	N	A	N	N	A	A	D	N	N	N	N	D	N	A	N	N	A	D	N	A	A	N	N	N	N	N	D	D	N
M	BD	Third.DS	L.five	A	SA	A	SA	A	A	SA	A	SA	SA	A	A	SA	SD	A	SA	A	A	A	A	A	A	SA	A	A	A	SA	A	A	A	A	SA	A	A	D	N
M	BD	Third.DS	L.five	N	A	SA	A	A	A	SA	SA	A	SD	A	N	A	A	A	A	A	A	SA	A	A	SA	A	A	N	N	A	A	SA	A	SA	SA	A	A	D	SA
F	LBD	Third.DS	L.five	N	D	A	A	A	A	A	A	N	A	N	A	A	N	A	N	A	A	N	SA	N	SD	SA	SD	D	D	SD	N	A	D	N	D	N	D	A	N
M	LBD	Fourth.DS	L.five	A	A	A	SA	SA	A	SA	A	A	A	N	N	SA	N	N	N	A	A	A	A	N	N	N	A	A	A	A	A	A	SA	N	N	N	A	N	A
M	LBD	Third.DS	L.five	SD	N	N	A	N	A	N	SA	N	A	A	A	N	SD	A	SA	A	N	N	N	A	D	A	D	N	A	A	A	A	A	N	A	A	D	N	SD
M	BD	Third.DS	L.five	A	A	A	A	A	A	A	A	A	A	A	A	A	A	A	A	A	A	A	SA	A	SA	SA	A	A	SA	A	SA	SA	SA	A	A	A	A	A	A
F	BD	Third.DS	Five-Ten	N	A	A	A	A	A	A	A	A	A	A	A	A	A	A	N	N	N	N	N	N	N	N	N	N	A	N	N	A	A	A	A	A	N	A	N
F	BD	Third.DS	Five-Ten	N	A	N	A	N	A	N	A	N	N	A	N	N	N	N	N	A	N	N	A	N	N	A	N	N	A	N	N	A	N	N	N	N	N	N	N
F	BD	Third.DS	Five-Ten	N	N	N	N	N	N	N	N	N	N	N	N	N	N	N	N	N	N	N	N	N	N	N	N	N	N	N	N	N	N	N	N	N	N	N	N
F	HBD	Second.DS	O.Ten	N	N	N	N	N	A	N	A	N	A	N	A	N	A	N	N	A	N	N	A	N	N	A	N	N	A	N	A	N	N	N	N	N	N	N	N
F	BD	Second.DS	O.Ten	A	N	A	N	A	A	A	A	A	A	A	A	A	A	A	SA	SA	SA	SA	SA	SA	SA	SA	SA	A	N	N	A	A	N	A	N	A	N	N	N
F	BD	Third.DS	O.Ten	A	N	A	A	N	A	N	A	N	N	A	N	N	A	A	A	N	N	N	N	N	N	N	N	N	N	N	N	N	N	N	N	N	N	N	N
F	BD	Second.DS	O.Ten	A	A	A	A	A	A	A	A	A	A	A	A	A	A	A	N	A	N	A	N	A	N	A	N	N	A	N	N	A	N	N	N	N	N	A	N
F	BD	Third.DS	L.five	N	N	N	A	SA	SA	SA	SA	SA	A	A	A	N	A	SA	N	N	A	N	N	N	A	A	SA	D	N	D	N	N	N	A	N	SA	N	A	A
F	BD	Second.DS	Five-Ten	SD	D	N	D	N	A	D	D	N	A	A	A	N	A	SA	N	A	SA	A	A	A	SA	A	SA	N	A	SA	N	A	A	SA	SA	SA	N	N	A
F	HBD	Third.DS	Five-Ten	A	N	A	A	N	N	N	N	A	SA	A	A	N	A	A	A	A	N	N	N	A	A	A	N	N	A	A	A	N	A	A	A	N	N	N	A
M	BD	Third.DS	L.five	D	SD	D	N	D	N	SD	D	SD	D	SD	SD	SD	SD	SD	N	D	N	D	D	D	SD	SD	D	N	D	D	N	N	N	N	D	D	D	D	N
M	HBD	Third.DS	Five-Ten	N	N	N	A	A	A	N	N	N	A	A	A	A	N	N	N	N	N	D	D	D	A	A	D	N	N	N	A	A	A	A	A	A	A	N	A
M	HBD	Second.DS	Five-Ten	A	A	D	A	A	A	D	SD	N	SA	N	A	SD	A	D	A	A	SD	SD	SD	D	D	N	SD	D	N	A	D	N	N	N	D	D	D	A	A
M	HBD	Second.DS	Five-Ten	A	A	D	A	N	N	D	SD	D	N	N	N	SD	SD	SD	N	N	SD	D	D	D	SD	D	D	D	N	D	N	N	N	D	A	A	D	SA	N
M	BD	Third.DS	L.five	A	A	A	A	A	A	N	A	A	A	N	A	A	A	A	A	A	A	N	N	A	A	N	A	A	N	A	A	A	N	A	A	A	A	A	A
F	BD	Second.DS	O.Ten	A	N	N	N	A	A	A	N	A	A	N	N	N	N	N	N	A	N	N	N	A	A	A	A	A	N	N	A	N	A	A	SD	A	N	A	N
F	HBD	Second.DS	O.Ten	N	N	N	N	N	N	N	N	N	A	N	N	N	N	N	N	N	SD	N	N	N	N	N	N	N	N	N	N	N	N	N	N	N	N	N	N
M	HBD	Third.DS	L.five	N	D	N	SD	D	N	D	N	A	SA	A	SA	SA	SA	SA	N	N	N	N	A	SA	N	N	SA	SA	SA	SA	N	N	N	A	SA	SA	N	A	A
F	HBD	First.DS	O.Ten	N	N	A	A	SA	A	N	A	A	SA	A	N	N	N	N	N	N	N	N	A	A	N	A	A	N	A	A	SA	A	SA	N	A	A	N	A	N
M	HBD	Third.DS	O.Ten	N	A	D	SD	SD	SD	A	D	N	SA	SA	SA	SD	SD	SD	SA	SA	SA	N	SD	SD	SD	SD	SA	N	N	N	N	N	N	SA	SA	A	D	D	D
F	BD	Third.DS	L.five	D	D	D	SD	SD	SD	SD	SA	N	SD	SD	SD	N	D	D	SA	SA	SA	SD	SD	N	N	N	D	A	A	N	SA	SA	A	N	N	N	A	N	A
F	LBD	Fourth.DS	Five-Ten	SD	N	D	A	N	D	SD	N	D	A	N	A	A	N	SA	N	D	A	D	A	D	D	SD	A	D	SD	SA	N	N	N	SD	SD	SD	N	D	N
F	BD	Third.DS	O.Ten	SA	A	SA	N	N	N	D	D	N	N	D	SD	N	D	A	SD	N	SD	SD	SA	SA	SD	SD	SD	N	A	A	D	SA	SA	N	N	N	SA	SA	SA
M	BD	Third.DS	L.five	D	A	N	SA	A	N	D	A	SD	D	SD	SD	D	SD	SD	D	SD	N	D	SD	N	A	A	A	D	N	N	D	SD	N	D	A	SA	A	N	SD
M	HBD	First.DS	O.Ten	N	N	N	D	N	N	SA	A	A	A	D	SD	SD	N	D	D	SD	D	D	D	D	SD	A	A	SA	A	SA	SA	N	D	SA	N	D	D	N	D
F	HBD	Third.DS	Five-Ten	SD	SD	D	SD	N	D	N	D	A	SD	A	D	D	SD	SA	N	N	N	N	N	N	N	N	N	A	A	N	N	D	N	N	N	N	D	A	D
M	BD	S.R	O.Ten	SD	SD	SA	N	SD	SD	D	A	N	N	D	SD	N	SA	A	A	SD	A	A	A	N	N	D	SD	D	D	D	N	SD	SD	SD	SD	SD	A	A	D
M	LBD	Third.DS	L.five	D	D	SD	N	N	A	N	SD	D	SA	SD	SD	SA	N	SD	SD	SD	SD	N	D	D	SD	N	D	SA	SA	D	N	N	N	D	A	D	SD	D	A
F	BD	Third.DS	Five-Ten	N	N	N	D	A	SD	N	SD	D	N	N	N	D	SD	D	N	N	N	SA	A	A	D	N	N	D	N	D	A	SA	SA	SD	N	D	A	SA	SA
F	BD	Second.DS	Five-Ten	SA	A	A	N	SA	SA	SA	SA	SA	SA	A	N	N	N	D	D	D	D	D	D	N	N	D	D	N	D	D	N	N	N	N	N	N	N	N	N
F	BD	Third.DS	Five-Ten	N	N	D	D	D	N	SD	N	SD	D	D	D	D	D	D	SD	SD	N	N	D	SD	A	SD	N	D	D	N	N	D	N	SD	SD	N	D	N	D
M	BD	Third.DS	Five-Ten	SD	SD	A	SD	D	SD	SD	D	SD	N	SD	SD	SD	SD	D	A	N	D	N	SD	N	D	D	D	D	A	A	SA	SA	D	D	SD	SA	A	N	N
M	BD	Second.DS	Five-Ten	D	D	N	N	N	D	D	N	SA	A	N	D	D	D	SD	SD	SD	D	D	D	SD	SD	A	N	SD	D	N	SD	D	N	N	N	SD	N	N	N
F	BD	Second.DS	Five-Ten	D	D	N	D	D	D	D	D	SD	SD	SD	SD	D	A	N	N	D	D	D	D	D	SD	SD	SD	SD	SD	D	D	D	SD	D	D	SD	D	SD	D
M	BD	Second.DS	O.Ten	D	D	D	N	SD	SA	SD	SD	SD	D	N	N	SD	SD	SA	SD	SD	N	SD	N	D	SD	N	SA	SD	D	D	SD	D	N	N	N	N	D	D	N
M	BD	Third.DS	Five-Ten	SA	SA	SA	A	A	A	SA	SA	A	SA	A	A	A	A	A	SA	A	SA	SA	SA	A	A	SA	SA	N	SA	SA	SA	A	SA	SA	SA	A	A	N	A
M	BD	Third.DS	Five-Ten	N	N	D	D	N	D	SD	SD	SD	SD	D	D	SD	SD	D	SD	D	D	D	SD	SD	SD	SD	N	N	D	N	D	D	SD	D	SD	SD	SD	D	D
M	BD	Third.DS	Five-Ten	N	D	D	SD	SD	D	N	SD	SD	SD	D	D	SD	SD	SD	N	D	D	D	SD	D	D	D	SD	D	SD	SD	SD	SD	SD	SD	D	D	D	D	SD
M	BD	Third.DS	Five-Ten	A	A	SA	SA	A	A	SA	A	A	A	A	SA	A	A	SA	A	N	A	N	N	N	N	N	N	N	N	N	A	SA	N	N	N	A	A	SA	A
M	BD	Third.DS	Five-Ten	D	D	D	SD	N	SD	D	D	D	SD	D	D	D	D	SD	D	D	D	D	SD	D	SD	D	D	D	D	D	D	SD	SD	D	D	SD	SD	SD	D
